# Supplementary material for: Evaluating accurate and efficient sampling strategies designed to measure social behavior and brush use in drylot housed cattle
Source: PLoS One. 2023 Jan 3;18(1):e0278233. doi: 10.1371/journal.pone.0278233 (PMC9810158; doi:10.1371/journal.pone.0278233)
Supplement: S1 Data — (XLSX) [file pone.0278233.s001.xlsx]

## Sheet: Sampling_Strategy
Subject	Sampling_Strategy	Research_Day	Pen	Duration	Behavior	Log	srq	Asin
4575	5every60	1	1	1	Headbutt	0	1	0.100167
4575	5every60	1	1	1	Headbutt	0	1	0.100167
4624	5every60	1	1	1	Headbutt	0	1	0.100167
4575	5every60	1	1	1	Headbutt	0	1	0.100167
4624	5every60	1	1	1	Headbutt	0	1	0.100167
4609	5every60	1	3	1	Headbutt	0	1	0.100167
4609	5every60	1	3	1	Headbutt	0	1	0.100167
4585	5every60	1	3	1	Headbutt	0	1	0.100167
4544	5every60	1	5	1	Headbutt	0	1	0.100167
4539	5every60	1	1	0.468	Utilizing Brush	-0.329754	0.684105	0.068464
4544	5every60	1	5	293.096	Utilizing Brush	2.46701	17.12
4544	5every60	1	5	472.304	Utilizing Brush	2.67422	21.7326
4550	5every60	1	3	13.542	Utilizing Brush	1.13168	3.67995	0.376851
4557	5every60	1	1	5.334	Tongue Rolling	0.727053	2.30955	0.233059
4557	5every60	1	1	63.328	Bar Licking	1.8016	7.95789	0.920309
4557	5every60	1	1	19.227	Allogroom	1.28391	4.38486	0.453913
4557	5every60	1	1	15.464	Allogroom	1.18932	3.93243	0.404156
4570	5every60	1	3	18.665	Utilizing Brush	1.27103	4.3203	0.446743
4570	5every60	1	3	26.539	Utilizing Brush	1.42388	5.1516	0.541195
4571	5every60	1	5	208.391	Utilizing Brush	2.31888	14.4358
4573	5every60	1	3	11.597	Allogroom	1.06435	3.40544	0.347495
4573	5every60	1	3	16.668	Allogroom	1.22188	4.08265	0.420552
4573	5every60	1	3	31.186	Allogroom	1.49396	5.58444	0.592509
4573	5every60	1	3	11.402	Allogroom	1.05698	3.37668	0.344439
4573	5every60	1	3	14.738	Allogroom	1.16844	3.83901	0.394017
4575	5every60	1	1	5.267	Allogroom	0.721563	2.29499	0.231563
4576	5every60	1	5	53.595	Allogroom	1.72912	7.32086	0.821379
4583	5every60	1	3	8.801	Allogroom	0.944532	2.96665	0.301198
4583	5every60	1	3	29.732	Utilizing Brush	1.47322	5.45271	0.576712
4585	5every60	1	3	21.531	Utilizing Brush	1.33306	4.64015	0.482522
4616	5every60	1	3	229.253	Allogroom	2.36032	15.1411
4617	5every60	1	5	113.793	Utilizing Brush	2.05612	10.6674
4621	5every60	1	1	24.837	Allogroom	1.3951	4.98367	0.521715
4621	5every60	1	1	17.335	Allogroom	1.23892	4.16353	0.429431
4624	5every60	1	1	166.12	Utilizing Brush	2.22042	12.8888
4624	5every60	1	1	15.266	Utilizing Brush	1.18373	3.90717	0.401411
4624	5every60	1	1	114.458	Utilizing Brush	2.05865	10.6985
4601	5every60	1	1	1	Headbutt	0	1	0.100167
4557	5every60	1	1	1	Headbutt	0	1	0.100167
4601	5every60	1	1	1	Headbutt	0	1	0.100167
4601	5every60	1	1	1	Headbutt	0	1	0.100167
4557	5every60	1	1	1	Headbutt	0	1	0.100167
4601	5every60	1	1	1	Headbutt	0	1	0.100167
4601	5every60	1	1	1	Headbutt	0	1	0.100167
4557	5every60	1	1	1	Headbutt	0	1	0.100167
4601	5every60	1	1	1	Headbutt	0	1	0.100167
4588	5every60	1	1	1	Headbutt	0	1	0.100167
4575	5every60	1	1	1	Headbutt	0	1	0.100167
4575	5every60	1	1	1	Headbutt	0	1	0.100167
4557	5every60	1	1	1	Headbutt	0	1	0.100167
4601	5every60	1	1	1	Headbutt	0	1	0.100167
4557	5every60	1	1	1	Headbutt	0	1	0.100167
4601	5every60	1	1	1	Headbutt	0	1	0.100167
4601	5every60	1	1	1	Headbutt	0	1	0.100167
4624	5every60	1	1	1	Headbutt	0	1	0.100167
4588	5every60	1	1	1	Headbutt	0	1	0.100167
4588	5every60	1	1	1	Headbutt	0	1	0.100167
4588	5every60	1	1	1	Headbutt	0	1	0.100167
4541	5every60	1	1	1	Headbutt	0	1	0.100167
4588	5every60	1	1	1	Headbutt	0	1	0.100167
4541	5every60	1	1	1	Headbutt	0	1	0.100167
4573	5every60	1	3	1	Headbutt	0	1	0.100167
4583	5every60	1	3	1	Headbutt	0	1	0.100167
4583	5every60	1	3	1	Headbutt	0	1	0.100167
4649	5every60	1	5	1	Headbutt	0	1	0.100167
4597	5every60	1	5	1	Headbutt	0	1	0.100167
4597	5every60	1	5	1	Headbutt	0	1	0.100167
4576	5every60	1	5	1	Headbutt	0	1	0.100167
4576	5every60	1	5	1	Headbutt	0	1	0.100167
4544	5every60	1	5	1	Headbutt	0	1	0.100167
4539	5every60	1	1	24.003	Tongue Rolling	1.38027	4.89929	0.512008
4539	5every60	1	1	5.334	Tongue Rolling	0.727053	2.30955	0.233059
4539	5every60	1	1	5.806	Tongue Rolling	0.763877	2.40956	0.243351
4557	5every60	1	1	50.135	Allogroom	1.70014	7.08061	0.786748
4557	5every60	1	1	39.53	Allogroom	1.59693	6.28729	0.679918
4557	5every60	1	1	6.935	Allogroom	0.841046	2.63344	0.266487
4557	5every60	1	1	6.664	Allogroom	0.823735	2.58147	0.261104
4557	5every60	1	1	8.53	Allogroom	0.930949	2.92062	0.296382
4557	5every60	1	1	7.2	Allogroom	0.857332	2.68328	0.271657
4588	5every60	1	1	8.001	Tongue Rolling	0.903144	2.8286	0.286775
4557	5every60	1	1	75.462	Bar Licking	1.87773	8.68689	1.05255
4557	5every60	1	1	118.139	Allogroom	2.07239	10.8692
4575	5every60	1	1	14.396	Allogroom	1.15824	3.79421	0.38917
4539	5every60	1	1	78.325	Tongue Rolling	1.8939	8.85014	1.08652
4557	5every60	1	1	11.467	Allogroom	1.05945	3.3863	0.34546
4557	5every60	1	1	42.662	Allogroom	1.63004	6.53162	0.711752
4557	5every60	1	1	14.135	Allogroom	1.1503	3.75965	0.385438
4583	5every60	1	3	30.318	Tongue Rolling	1.4817	5.50618	0.583104
4583	5every60	1	3	8.533	Tongue Rolling	0.931102	2.92113	0.296435
4583	5every60	1	3	13.332	Tongue Rolling	1.1249	3.6513	0.373773
4573	5every60	1	3	16.8	Tongue Rolling	1.22531	4.09878	0.42232
4573	5every60	1	3	20.799	Allogroom	1.31804	4.56059	0.473562
4570	5every60	1	3	17.331	Tongue Rolling	1.23882	4.16305	0.429378
4585	5every60	1	3	27.998	Tongue Rolling	1.44713	5.29131	0.557577
4604	5every60	1	3	6.399	Tongue Rolling	0.806112	2.52962	0.255741
4578	5every60	1	5	17.103	Allogroom	1.23307	4.13558	0.426358
4597	5every60	1	5	25.198	Tongue Rolling	1.40137	5.01976	0.525882
4597	5every60	1	5	23.877	Tongue Rolling	1.37798	4.88641	0.510531
4597	5every60	1	5	46.598	Tongue Rolling	1.66837	6.82627	0.751352
4578	5every60	1	5	30.704	Allogroom	1.48719	5.54112	0.587296
4597	5every60	1	5	29.271	Tongue Rolling	1.46644	5.41027	0.571658
4561	5every60	1	5	8.723	Tongue Rolling	0.940666	2.95347	0.299819
4578	5every60	1	5	40.074	Allogroom	1.60286	6.3304	0.685474
4578	5every60	1	5	35.113	Allogroom	1.54547	5.92562	0.634236
4578	5every60	1	5	29.043	Allogroom	1.46304	5.38916	0.569149
4578	5every60	1	5	5.845	Allogroom	0.766785	2.41764	0.244184
4564	5every60	16	1	1	Headbutt	0	1	0.100167
4564	5every60	16	1	1	Headbutt	0	1	0.100167
4564	5every60	16	1	1	Headbutt	0	1	0.100167
4539	5every60	16	1	1	Headbutt	0	1	0.100167
4539	5every60	16	1	1	Headbutt	0	1	0.100167
4624	5every60	16	1	1	Mounting	0	1	0.100167
4550	5every60	16	3	1	Headbutt	0	1	0.100167
4550	5every60	16	3	1	Headbutt	0	1	0.100167
4616	5every60	16	3	1	Headbutt	0	1	0.100167
4570	5every60	16	3	1	Headbutt	0	1	0.100167
4570	5every60	16	3	1	Headbutt	0	1	0.100167
4570	5every60	16	3	1	Headbutt	0	1	0.100167
4583	5every60	16	3	1	Headbutt	0	1	0.100167
4550	5every60	16	3	1	Headbutt	0	1	0.100167
4570	5every60	16	3	1	Headbutt	0	1	0.100167
4583	5every60	16	3	1	Headbutt	0	1	0.100167
4609	5every60	16	3	1	Headbutt	0	1	0.100167
4570	5every60	16	3	1	Headbutt	0	1	0.100167
4609	5every60	16	3	1	Headbutt	0	1	0.100167
4585	5every60	16	3	1	Headbutt	0	1	0.100167
4570	5every60	16	3	1	Headbutt	0	1	0.100167
4550	5every60	16	3	1	Headbutt	0	1	0.100167
4585	5every60	16	3	1	Headbutt	0	1	0.100167
4604	5every60	16	3	1	Headbutt	0	1	0.100167
4585	5every60	16	3	1	Headbutt	0	1	0.100167
4585	5every60	16	3	1	Headbutt	0	1	0.100167
4585	5every60	16	3	1	Headbutt	0	1	0.100167
4585	5every60	16	3	1	Headbutt	0	1	0.100167
4570	5every60	16	3	1	Headbutt	0	1	0.100167
4604	5every60	16	3	1	Headbutt	0	1	0.100167
4570	5every60	16	3	1	Headbutt	0	1	0.100167
4570	5every60	16	3	1	Headbutt	0	1	0.100167
4550	5every60	16	3	1	Headbutt	0	1	0.100167
4585	5every60	16	3	1	Headbutt	0	1	0.100167
4649	5every60	16	5	1	Headbutt	0	1	0.100167
4649	5every60	16	5	1	Headbutt	0	1	0.100167
4617	5every60	16	5	1	Headbutt	0	1	0.100167
4617	5every60	16	5	1	Headbutt	0	1	0.100167
4617	5every60	16	5	1	Headbutt	0	1	0.100167
4649	5every60	16	5	1	Headbutt	0	1	0.100167
4539	5every60	16	1	35.467	Utilizing Brush	1.54982	5.95542	0.63794
4539	5every60	16	1	30.798	Utilizing Brush	1.48852	5.54959	0.588314
4544	5every60	16	5	18.33	Allogroom	1.26316	4.28135	0.442429
4544	5every60	16	5	73.536	Allogroom	1.8665	8.57531	1.03045
4550	5every60	16	3	25.195	Allogroom	1.40131	5.01946	0.525848
4550	5every60	16	3	7.733	Tongue Rolling	0.888348	2.78083	0.281798
4550	5every60	16	3	5.133	Tongue Rolling	0.710371	2.26561	0.228546
4550	5every60	16	3	18.932	Tongue Rolling	1.2772	4.35109	0.45016
4550	5every60	16	3	39.487	Tongue Rolling	1.59645	6.28387	0.679478
4557	5every60	16	1	27.47	Utilizing Brush	1.43886	5.24118	0.55168
4557	5every60	16	1	53.081	Utilizing Brush	1.72494	7.28567	0.816228
4558	5every60	16	5	8.963	Allogroom	0.952453	2.99383	0.304046
4564	5every60	16	1	2.377	Tongue Rolling	0.376029	1.54175	0.154793
4564	5every60	16	1	4.908	Tongue Rolling	0.690905	2.2154	0.223393
4564	5every60	16	1	161.72	Tongue Rolling	2.20876	12.7169
4564	5every60	16	1	199.259	Tongue Rolling	2.29942	14.1159
4564	5every60	16	1	18.672	Utilizing Brush	1.27119	4.32111	0.446832
4564	5every60	16	1	261.149	Utilizing Brush	2.41689	16.1601
4570	5every60	16	3	41.59	Allogroom	1.61899	6.44903	0.700896
4570	5every60	16	3	215.313	Allogroom	2.33307	14.6735
4571	5every60	16	5	85.622	Tongue Rolling	1.93259	9.25322	1.18188
4571	5every60	16	5	30.566	Tongue Rolling	1.48524	5.52865	0.585799
4571	5every60	16	5	212.33	Utilizing Brush	2.32701	14.5715
4571	5every60	16	5	80.643	Tongue Rolling	1.90657	8.98014	1.11524
4575	5every60	16	1	5.291	Tongue Rolling	0.723538	2.30022	0.2321
4578	5every60	16	5	83.076	Utilizing Brush	1.91948	9.1146	1.14682
4585	5every60	16	3	25.6	Tongue Rolling	1.40824	5.05964	0.5305
4604	5every60	16	3	87.73	Utilizing Brush	1.94315	9.36643	1.21292
4604	5every60	16	3	67.764	Utilizing Brush	1.831	8.23189	0.967005
4609	5every60	16	3	128.693	Utilizing Brush	2.10955	11.3443
4609	5every60	16	3	20.244	Allogroom	1.3063	4.49933	0.466691
4609	5every60	16	3	40.112	Tongue Rolling	1.60327	6.3334	0.685862
4616	5every60	16	3	17.464	Allogroom	1.24214	4.179	0.431132
4616	5every60	16	3	143.287	Allogroom	2.15621	11.9703
4617	5every60	16	5	25.269	Tongue Rolling	1.40259	5.02683	0.526699
4617	5every60	16	5	16.378	Tongue Rolling	1.21426	4.04697	0.416648
4617	5every60	16	5	11.056	Tongue Rolling	1.0436	3.32506	0.338959
4617	5every60	16	5	29.747	Tongue Rolling	1.47344	5.45408	0.576876
4617	5every60	16	5	16.107	Tongue Rolling	1.20701	4.01335	0.412974
4621	5every60	16	1	40.429	Utilizing Brush	1.60669	6.35838	0.689094
4621	5every60	16	1	7.732	Utilizing Brush	0.888292	2.78065	0.281779
4624	5every60	16	1	14.669	Tongue Rolling	1.1664	3.83001	0.393043
4632	5every60	16	3	146.007	Utilizing Brush	2.16437	12.0833
4557	5every60	16	1	1	Headbutt	0	1	0.100167
4539	5every60	16	1	1	Headbutt	0	1	0.100167
4539	5every60	16	1	1	Headbutt	0	1	0.100167
4539	5every60	16	1	1	Headbutt	0	1	0.100167
4616	5every60	16	3	1	Headbutt	0	1	0.100167
4616	5every60	16	3	1	Headbutt	0	1	0.100167
4616	5every60	16	3	1	Headbutt	0	1	0.100167
4632	5every60	16	3	1	Headbutt	0	1	0.100167
4616	5every60	16	3	1	Headbutt	0	1	0.100167
4616	5every60	16	3	1	Headbutt	0	1	0.100167
4632	5every60	16	3	1	Headbutt	0	1	0.100167
4632	5every60	16	3	1	Headbutt	0	1	0.100167
4616	5every60	16	3	1	Headbutt	0	1	0.100167
4632	5every60	16	3	1	Headbutt	0	1	0.100167
4632	5every60	16	3	1	Headbutt	0	1	0.100167
4616	5every60	16	3	1	Headbutt	0	1	0.100167
4632	5every60	16	3	1	Headbutt	0	1	0.100167
4616	5every60	16	3	1	Headbutt	0	1	0.100167
4616	5every60	16	3	1	Headbutt	0	1	0.100167
4616	5every60	16	3	1	Headbutt	0	1	0.100167
4550	5every60	16	3	1	Headbutt	0	1	0.100167
4616	5every60	16	3	1	Headbutt	0	1	0.100167
4604	5every60	16	3	1	Headbutt	0	1	0.100167
4604	5every60	16	3	1	Headbutt	0	1	0.100167
4604	5every60	16	3	1	Headbutt	0	1	0.100167
4570	5every60	16	3	1	Headbutt	0	1	0.100167
4583	5every60	16	3	1	Headbutt	0	1	0.100167
4604	5every60	16	3	1	Headbutt	0	1	0.100167
4604	5every60	16	3	1	Headbutt	0	1	0.100167
4570	5every60	16	3	1	Headbutt	0	1	0.100167
4609	5every60	16	3	1	Headbutt	0	1	0.100167
4570	5every60	16	3	1	Headbutt	0	1	0.100167
4550	5every60	16	3	1	Headbutt	0	1	0.100167
4609	5every60	16	3	1	Headbutt	0	1	0.100167
4609	5every60	16	3	1	Headbutt	0	1	0.100167
4550	5every60	16	3	1	Headbutt	0	1	0.100167
4597	5every60	16	5	1	Headbutt	0	1	0.100167
4597	5every60	16	5	1	Headbutt	0	1	0.100167
4558	5every60	16	5	1	Headbutt	0	1	0.100167
4576	5every60	16	5	1	Headbutt	0	1	0.100167
4597	5every60	16	5	1	Headbutt	0	1	0.100167
4576	5every60	16	5	1	Headbutt	0	1	0.100167
4578	5every60	16	5	1	Headbutt	0	1	0.100167
4597	5every60	16	5	1	Headbutt	0	1	0.100167
4649	5every60	16	5	1	Headbutt	0	1	0.100167
4597	5every60	16	5	1	Headbutt	0	1	0.100167
4578	5every60	16	5	1	Headbutt	0	1	0.100167
4578	5every60	16	5	1	Headbutt	0	1	0.100167
4578	5every60	16	5	1	Headbutt	0	1	0.100167
4571	5every60	16	5	1	Headbutt	0	1	0.100167
4649	5every60	16	5	1	Headbutt	0	1	0.100167
4649	5every60	16	5	1	Headbutt	0	1	0.100167
4617	5every60	16	5	1	Headbutt	0	1	0.100167
4597	5every60	16	5	1	Headbutt	0	1	0.100167
4617	5every60	16	5	1	Headbutt	0	1	0.100167
4617	5every60	16	5	1	Headbutt	0	1	0.100167
4649	5every60	16	5	1	Headbutt	0	1	0.100167
4617	5every60	16	5	1	Headbutt	0	1	0.100167
4617	5every60	16	5	1	Headbutt	0	1	0.100167
4541	5every60	16	1	38.665	Tongue Rolling	1.58732	6.21812	0.671054
4550	5every60	16	3	19.68	Allogroom	1.29403	4.43621	0.459635
4561	5every60	16	5	63.8	Tongue Rolling	1.80482	7.98749	0.925213
4561	5every60	16	5	7.731	Tongue Rolling	0.888236	2.78047	0.28176
4570	5every60	16	3	28.782	Tongue Rolling	1.45912	5.36489	0.566271
4570	5every60	16	3	5.989	Tongue Rolling	0.777354	2.44724	0.247235
4571	5every60	16	5	21.062	Tongue Rolling	1.3235	4.58934	0.476795
4575	5every60	16	1	11.686	Tongue Rolling	1.06767	3.41848	0.348883
4585	5every60	16	3	26.931	Tongue Rolling	1.43025	5.18951	0.545623
4597	5every60	16	5	12.865	Tongue Rolling	1.10941	3.58678	0.366851
4601	5every60	16	1	26.749	Tongue Rolling	1.42731	5.17194	0.54357
4616	5every60	16	3	7.199	Allogroom	0.857272	2.6831	0.271638
4617	5every60	16	5	5.867	Tongue Rolling	0.768416	2.42219	0.244652
4617	5every60	16	5	19.116	Tongue Rolling	1.2814	4.37218	0.452504
4617	5every60	16	5	14.001	Tongue Rolling	1.14616	3.74179	0.383511
4617	5every60	16	5	18.643	Tongue Rolling	1.27052	4.31775	0.44646
4617	5every60	16	5	7.202	Tongue Rolling	0.857453	2.68365	0.271696
4617	5every60	16	5	22.135	Tongue Rolling	1.34508	4.70478	0.489833
4617	5every60	16	5	35.76	Tongue Rolling	1.5534	5.97997	0.640999
4624	5every60	16	1	29.696	Tongue Rolling	1.4727	5.4494	0.576318
4632	5every60	16	3	15.996	Tongue Rolling	1.20401	3.9995	0.411462
4578	5every60	32	1	11.331	Tongue Rolling	1.05427	3.36616	0.34332
4578	5every60	32	5	35.197	Tongue Rolling	1.54651	5.93271	0.635116
4578	5every60	32	5	19.269	Tongue Rolling	1.28486	4.38965	0.454446
4579	5every60	32	5	1	Headbutt	0	1	0.100167
4579	5every60	32	5	1	Headbutt	0	1	0.100167
4579	5every60	32	5	1	Headbutt	0	1	0.100167
4547	5every60	32	5	10.668	Bar Licking	1.02808	3.26619	0.332724
4535	5every60	32	5	35.197	Tongue Rolling	1.54651	5.93271	0.635116
4533	5every60	32	5	19.734	Tongue Rolling	1.29522	4.4423	0.460314
4547	5every60	32	5	1	Headbutt	0	1	0.100167
4533	5every60	32	5	6.6	Tongue Rolling	0.819544	2.56905	0.259818
4533	5every60	32	5	13.801	Tongue Rolling	1.13991	3.71497	0.380621
4568	5every60	32	5	1	Headbutt	0	1	0.100167
4533	5every60	32	5	8.98	Tongue Rolling	0.953276	2.99666	0.304343
4616	5every60	32	3	11.577	Bar Licking	1.0636	3.4025	0.347183
4533	5every60	32	5	8.4	Tongue Rolling	0.924279	2.89828	0.294047
4533	5every60	32	5	12	Tongue Rolling	1.07918	3.4641	0.353742
4579	5every60	32	5	6.599	Tongue Rolling	0.819478	2.56885	0.259798
4564	5every60	32	1	1	Headbutt	0	1	0.100167
4544	5every60	32	5	12.468	Tongue Rolling	1.0958	3.53101	0.360883
4601	5every60	32	1	1	Headbutt	0	1	0.100167
4601	5every60	32	1	1	Headbutt	0	1	0.100167
4601	5every60	32	1	55.245	Allogroom	1.74229	7.4327	0.837945
4585	5every60	32	3	1	Headbutt	0	1	0.100167
4583	5every60	32	3	1	Headbutt	0	1	0.100167
4583	5every60	32	3	1	Headbutt	0	1	0.100167
4583	5every60	32	3	1	Headbutt	0	1	0.100167
4585	5every60	32	3	1	Headbutt	0	1	0.100167
4585	5every60	32	3	609.089	Utilizing Brush	2.78468	24.6797
4558	5every60	32	5	25.981	Utilizing Brush	1.41466	5.09716	0.534854
4558	5every60	32	5	82.119	Utilizing Brush	1.91444	9.06195	1.1342
4544	5every60	32	5	42.055	Bar Licking	1.62382	6.48498	0.70561
4576	5every60	32	5	5.2	Tongue Rolling	0.716003	2.28035	0.230059
4578	5every60	32	5	15.998	Allogroom	1.20407	3.99975	0.41149
4544	5every60	32	5	41.065	Bar Licking	1.61347	6.4082	0.695566
4544	5every60	32	5	7.934	Bar Licking	0.899492	2.81674	0.285538
4558	5every60	32	5	90.729	Utilizing Brush	1.95775	9.52518	1.2614
4558	5every60	32	5	331.162	Utilizing Brush	2.52004	18.1979
4570	5every60	32	3	1	Headbutt	0	1	0.100167
4570	5every60	32	3	299.047	Allogroom	2.47574	17.293
4649	5every60	32	5	8.533	Tongue Rolling	0.931102	2.92113	0.296435
4539	5every60	32	1	10.199	Utilizing Brush	1.00856	3.19359	0.325053
4649	5every60	32	5	150.372	Utilizing Brush	2.17717	12.2626
4576	5every60	32	5	1	Headbutt	0	1	0.100167
4617	5every60	32	5	1	Headbutt	0	1	0.100167
4570	5every60	32	3	1	Headbutt	0	1	0.100167
4558	5every60	32	5	29	Utilizing Brush	1.4624	5.38516	0.568676
4570	5every60	32	3	189.769	Allogroom	2.27823	13.7757
4649	5every60	32	5	36.597	Utilizing Brush	1.56345	6.04955	0.649709
4544	5every60	32	5	1	Headbutt	0	1	0.100167
4544	5every60	32	5	26.531	Allogroom	1.42375	5.15083	0.541104
4649	5every60	32	5	45.986	Utilizing Brush	1.66263	6.7813	0.745215
4544	5every60	32	5	68.722	Allogroom	1.8371	8.28987	0.977295
4564	5every60	32	1	14.067	Tongue Rolling	1.1482	3.7506	0.384461
4649	5every60	32	5	25.205	Utilizing Brush	1.40149	5.02046	0.525963
4544	5every60	32	5	48.671	Allogroom	1.68727	6.97646	0.772107
4544	5every60	32	5	11.202	Tongue Rolling	1.0493	3.34694	0.34128
4649	5every60	32	5	71.465	Utilizing Brush	1.85409	8.4537	1.00726
4601	5every60	32	1	1	Headbutt	0	1	0.100167
4588	5every60	32	1	1	Headbutt	0	1	0.100167
4550	5every60	32	3	1	Headbutt	0	1	0.100167
4621	5every60	32	1	14.264	Utilizing Brush	1.15424	3.77677	0.387286
4550	5every60	32	3	1	Headbutt	0	1	0.100167
4601	5every60	32	1	1	Headbutt	0	1	0.100167
4583	5every60	32	3	44.795	Tongue Rolling	1.65123	6.69291	0.733254
4550	5every60	32	3	1	Headbutt	0	1	0.100167
4570	5every60	32	3	1	Headbutt	0	1	0.100167
4583	5every60	32	3	12.357	Allogroom	1.09191	3.51525	0.3592
4617	5every60	32	5	26.665	Allogroom	1.42594	5.16382	0.54262
4585	5every60	32	3	1	Headbutt	0	1	0.100167
4617	5every60	32	5	15.069	Tongue Rolling	1.17808	3.88188	0.398665
4583	5every60	32	3	1	Headbutt	0	1	0.100167
4616	5every60	32	3	1	Headbutt	0	1	0.100167
4570	5every60	32	3	1	Headbutt	0	1	0.100167
4624	5every60	32	1	109.125	Utilizing Brush	2.03792	10.4463
4570	5every60	32	3	1	Headbutt	0	1	0.100167
4583	5every60	32	3	1	Headbutt	0	1	0.100167
4570	5every60	32	3	1	Headbutt	0	1	0.100167
4616	5every60	32	3	1	Headbutt	0	1	0.100167
4632	5every60	32	3	51.731	Utilizing Brush	1.71375	7.19243	0.802712
4570	5every60	32	3	1	Headbutt	0	1	0.100167
4583	5every60	32	3	8.868	Tongue Rolling	0.947826	2.97792	0.302379
4557	5every60	32	1	1	Headbutt	0	1	0.100167
4604	5every60	32	3	1	Mounting	0	1	0.100167
4570	5every60	32	3	1	Headbutt	0	1	0.100167
4632	5every60	32	3	6.933	Tongue Rolling	0.840921	2.63306	0.266447
4583	5every60	32	3	1	Headbutt	0	1	0.100167
4583	5every60	32	3	77.331	Allogroom	1.88835	8.7938	1.07456
4632	5every60	32	3	44.731	Utilizing Brush	1.65061	6.68812	0.73261
4616	5every60	32	3	1	Headbutt	0	1	0.100167
4616	5every60	32	3	1	Headbutt	0	1	0.100167
4616	5every60	32	3	1	Headbutt	0	1	0.100167
4541	5every60	32	1	14.167	Utilizing Brush	1.15128	3.76391	0.385897
4616	5every60	32	3	22.399	Utilizing Brush	1.35023	4.73276	0.493006
4617	5every60	32	5	20.665	Tongue Rolling	1.31524	4.54588	0.471909
4570	5every60	32	3	1	Headbutt	0	1	0.100167
4583	5every60	32	3	1	Headbutt	0	1	0.100167
4570	5every60	32	3	1	Headbutt	0	1	0.100167
4558	5every60	32	5	185.119	Allogroom	2.26745	13.6058
4544	5every60	32	5	1	Headbutt	0	1	0.100167
4557	5every60	32	1	1	Headbutt	0	1	0.100167
4539	5every60	32	1	1	Headbutt	0	1	0.100167
4557	5every60	32	1	1	Headbutt	0	1	0.100167
4557	5every60	32	1	1	Headbutt	0	1	0.100167
4539	5every60	32	1	1	Headbutt	0	1	0.100167
4557	5every60	32	1	1	Headbutt	0	1	0.100167
4571	5every60	32	5	1	Headbutt	0	1	0.100167
4597	5every60	32	5	1	Headbutt	0	1	0.100167
4541	5every60	32	1	1	Headbutt	0	1	0.100167
4585	5every60	32	3	1	Headbutt	0	1	0.100167
4541	5every60	32	1	1	Headbutt	0	1	0.100167
4583	5every60	32	3	1	Headbutt	0	1	0.100167
4539	5every60	32	1	1	Headbutt	0	1	0.100167
4539	5every60	32	1	1	Headbutt	0	1	0.100167
4583	5every60	32	3	1	Headbutt	0	1	0.100167
4585	5every60	32	3	1	Headbutt	0	1	0.100167
4585	5every60	32	3	1	Headbutt	0	1	0.100167
4585	5every60	32	3	1	Headbutt	0	1	0.100167
4609	5every60	32	3	1	Headbutt	0	1	0.100167
4585	5every60	32	3	1	Headbutt	0	1	0.100167
4609	5every60	32	3	1	Headbutt	0	1	0.100167
4609	5every60	32	3	1	Headbutt	0	1	0.100167
4550	5every60	32	3	1	Headbutt	0	1	0.100167
4550	5every60	32	3	1	Headbutt	0	1	0.100167
4561	5every60	32	5	1	Headbutt	0	1	0.100167
4561	5every60	32	5	1	Headbutt	0	1	0.100167
4597	5every60	32	5	1	Headbutt	0	1	0.100167
4578	5every60	32	5	1	Headbutt	0	1	0.100167
4583	5every60	32	3	1	Headbutt	0	1	0.100167
4585	5every60	32	3	1	Headbutt	0	1	0.100167
4585	5every60	32	3	1	Headbutt	0	1	0.100167
4583	5every60	32	3	1	Headbutt	0	1	0.100167
4585	5every60	32	3	1	Headbutt	0	1	0.100167
4583	5every60	32	3	1	Headbutt	0	1	0.100167
4585	5every60	32	3	1	Headbutt	0	1	0.100167
4583	5every60	32	3	1	Headbutt	0	1	0.100167
4585	5every60	32	3	1	Headbutt	0	1	0.100167
4597	5every60	32	5	1	Headbutt	0	1	0.100167
4583	5every60	32	3	1	Headbutt	0	1	0.100167
4585	5every60	32	3	1	Headbutt	0	1	0.100167
4539	5every60	32	1	1	Headbutt	0	1	0.100167
4597	5every60	32	5	1	Headbutt	0	1	0.100167
4575	5every60	32	1	1	Headbutt	0	1	0.100167
4575	5every60	32	1	1	Headbutt	0	1	0.100167
4570	5every60	32	3	1	Headbutt	0	1	0.100167
4588	5every60	32	1	1	Headbutt	0	1	0.100167
4588	5every60	32	1	1	Headbutt	0	1	0.100167
4588	5every60	32	1	1	Headbutt	0	1	0.100167
4597	5every60	32	5	1	Headbutt	0	1	0.100167
4561	5every60	32	5	1	Headbutt	0	1	0.100167
4541	5every60	32	1	1	Headbutt	0	1	0.100167
4541	5every60	32	1	1	Headbutt	0	1	0.100167
4541	5every60	32	1	1	Headbutt	0	1	0.100167
4557	5every60	32	1	1	Headbutt	0	1	0.100167
4541	5every60	32	1	1	Headbutt	0	1	0.100167
4649	5every60	32	5	1	Headbutt	0	1	0.100167
4583	5every60	32	3	1	Headbutt	0	1	0.100167
4570	5every60	32	3	1	Headbutt	0	1	0.100167
4570	5every60	32	3	1	Headbutt	0	1	0.100167
4583	5every60	32	3	1	Headbutt	0	1	0.100167
4570	5every60	32	3	1	Headbutt	0	1	0.100167
4616	5every60	32	3	1	Headbutt	0	1	0.100167
4570	5every60	32	3	1	Headbutt	0	1	0.100167
4570	5every60	32	3	1	Headbutt	0	1	0.100167
4570	5every60	32	3	1	Headbutt	0	1	0.100167
4539	5every60	32	1	9.334	Tongue Rolling	0.970068	3.05516	0.31048
4539	5every60	32	1	5.135	Tongue Rolling	0.71054	2.26605	0.228591
4539	5every60	32	1	19.132	Tongue Rolling	1.28176	4.37401	0.452707
4539	5every60	32	1	13.332	Tongue Rolling	1.1249	3.6513	0.373773
4539	5every60	32	1	6.667	Tongue Rolling	0.82393	2.58205	0.261164
4564	5every60	32	1	8.867	Tongue Rolling	0.947777	2.97775	0.302361
4570	5every60	32	3	20.874	Tongue Rolling	1.31961	4.56881	0.474485
4570	5every60	32	3	8.572	Tongue Rolling	0.933082	2.9278	0.297133
4570	5every60	32	3	70.805	Allogroom	1.85006	8.41457	0.999974
4570	5every60	32	3	35.491	Allogroom	1.55012	5.95743	0.638191
4570	5every60	32	3	30.274	Tongue Rolling	1.48107	5.50218	0.582625
4570	5every60	32	3	23.497	Tongue Rolling	1.37101	4.84737	0.506063
4570	5every60	32	3	21.908	Tongue Rolling	1.3406	4.6806	0.487094
4570	5every60	32	3	15.75	Tongue Rolling	1.19728	3.96863	0.408096
4571	5every60	32	5	13.665	Tongue Rolling	1.13561	3.69662	0.378645
4571	5every60	32	5	10.15	Tongue Rolling	1.00647	3.18591	0.324242
4571	5every60	32	5	28.051	Tongue Rolling	1.44795	5.29632	0.558167
4571	5every60	32	5	8.486	Tongue Rolling	0.928703	2.91307	0.295593
4575	5every60	32	1	47.327	Bar Licking	1.67511	6.87946	0.758655
4575	5every60	32	1	22.011	Bar Licking	1.34264	4.69159	0.488338
4578	5every60	32	5	7.802	Allogroom	0.892206	2.79321	0.283086
4583	5every60	32	3	8.592	Tongue Rolling	0.934094	2.93121	0.29749
4583	5every60	32	3	22.129	Tongue Rolling	1.34496	4.70415	0.489761
4583	5every60	32	3	59.455	Allogroom	1.77419	7.71071	0.880521
4585	5every60	32	3	42.449	Tongue Rolling	1.62787	6.51529	0.709598
4585	5every60	32	3	34.951	Tongue Rolling	1.54346	5.91194	0.632538
4585	5every60	32	3	18.254	Tongue Rolling	1.26136	4.27247	0.441446
4585	5every60	32	3	26.332	Tongue Rolling	1.42048	5.13147	0.538848
4585	5every60	32	3	17.805	Tongue Rolling	1.25054	4.2196	0.435606
4585	5every60	32	3	18.565	Tongue Rolling	1.26869	4.30871	0.445458
4604	5every60	32	3	18.999	Tongue Rolling	1.27873	4.35878	0.451014
4604	5every60	32	3	13.191	Tongue Rolling	1.12028	3.63194	0.371694
4609	5every60	32	3	16.395	Tongue Rolling	1.21471	4.04907	0.416878
4609	5every60	32	3	6.498	Tongue Rolling	0.81278	2.54912	0.257756
4616	5every60	32	3	28.064	Tongue Rolling	1.44815	5.29755	0.558311
4616	5every60	32	3	13.858	Tongue Rolling	1.1417	3.72263	0.381446
4616	5every60	32	3	15.997	Tongue Rolling	1.20404	3.99962	0.411476
4616	5every60	32	3	5.996	Tongue Rolling	0.777862	2.44867	0.247383
4617	5every60	32	5	9.372	Tongue Rolling	0.971832	3.06137	0.311133
4617	5every60	32	5	11.98	Tongue Rolling	1.07846	3.46121	0.353434
4617	5every60	32	5	34.998	Tongue Rolling	1.54404	5.91591	0.633031
4617	5every60	32	5	12.066	Tongue Rolling	1.08156	3.47361	0.354756
4617	5every60	32	5	5.571	Tongue Rolling	0.745933	2.3603	0.238278
4617	5every60	32	5	12.37	Tongue Rolling	1.09237	3.5171	0.359397
4617	5every60	32	5	20.31	Tongue Rolling	1.30771	4.50666	0.467511
4617	5every60	32	5	27.848	Tongue Rolling	1.44479	5.27712	0.555905
4617	5every60	32	5	14.178	Tongue Rolling	1.15161	3.76537	0.386055
4617	5every60	32	5	22.545	Tongue Rolling	1.35305	4.74816	0.494755
4617	5every60	32	5	28.916	Tongue Rolling	1.46114	5.37736	0.56775
4617	5every60	32	5	34.292	Tongue Rolling	1.53519	5.85594	0.625612
4617	5every60	32	5	27.873	Tongue Rolling	1.44518	5.27949	0.556184
4621	5every60	32	1	30.071	Tongue Rolling	1.47815	5.4837	0.580414
4624	5every60	32	1	13.33	Tongue Rolling	1.12483	3.65103	0.373743
4649	5every60	32	5	8.8	Tongue Rolling	0.944483	2.96648	0.301181
4575	10every60	1	1	1	Headbutt	0	1	0.100167
4575	10every60	1	1	1	Headbutt	0	1	0.100167
4624	10every60	1	1	1	Headbutt	0	1	0.100167
4575	10every60	1	1	1	Headbutt	0	1	0.100167
4624	10every60	1	1	1	Headbutt	0	1	0.100167
4575	10every60	1	1	1	Headbutt	0	1	0.100167
4575	10every60	1	1	1	Headbutt	0	1	0.100167
4575	10every60	1	1	1	Headbutt	0	1	0.100167
4575	10every60	1	1	1	Headbutt	0	1	0.100167
4588	10every60	1	1	1	Headbutt	0	1	0.100167
4588	10every60	1	1	1	Headbutt	0	1	0.100167
4575	10every60	1	1	1	Headbutt	0	1	0.100167
4588	10every60	1	1	1	Headbutt	0	1	0.100167
4575	10every60	1	1	1	Headbutt	0	1	0.100167
4575	10every60	1	1	1	Headbutt	0	1	0.100167
4575	10every60	1	1	1	Headbutt	0	1	0.100167
4575	10every60	1	1	1	Headbutt	0	1	0.100167
4588	10every60	1	1	1	Headbutt	0	1	0.100167
4575	10every60	1	1	1	Headbutt	0	1	0.100167
4575	10every60	1	1	1	Headbutt	0	1	0.100167
4588	10every60	1	1	1	Headbutt	0	1	0.100167
4588	10every60	1	1	1	Headbutt	0	1	0.100167
4588	10every60	1	1	1	Headbutt	0	1	0.100167
4550	10every60	1	3	1	Headbutt	0	1	0.100167
4609	10every60	1	3	1	Headbutt	0	1	0.100167
4609	10every60	1	3	1	Headbutt	0	1	0.100167
4585	10every60	1	3	1	Headbutt	0	1	0.100167
4544	10every60	1	5	1	Headbutt	0	1	0.100167
4539	10every60	1	1	14.733	Utilizing Brush	1.16829	3.83836	0.393947
4539	10every60	1	1	7.069	Utilizing Brush	0.849358	2.65876	0.269112
4539	10every60	1	1	0.468	Utilizing Brush	-0.329754	0.684105	0.068464
4539	10every60	1	1	10.4	Tongue Rolling	1.01703	3.2249	0.328359
4544	10every60	1	5	293.096	Utilizing Brush	2.46701	17.12
4544	10every60	1	5	472.304	Utilizing Brush	2.67422	21.7326
4544	10every60	1	5	145.458	Allogroom	2.16274	12.0606
4550	10every60	1	3	11.613	Utilizing Brush	1.06494	3.40779	0.347745
4550	10every60	1	3	13.542	Utilizing Brush	1.13168	3.67995	0.376851
4557	10every60	1	1	5.334	Tongue Rolling	0.727053	2.30955	0.233059
4557	10every60	1	1	8.868	Allogroom	0.947826	2.97792	0.302379
4557	10every60	1	1	15.38	Allogroom	1.18696	3.92173	0.402993
4557	10every60	1	1	63.328	Bar Licking	1.8016	7.95789	0.920309
4557	10every60	1	1	56.33	Bar Licking	1.75074	7.50533	0.848868
4557	10every60	1	1	68.645	Bar Licking	1.83661	8.28523	0.976464
4557	10every60	1	1	19.227	Allogroom	1.28391	4.38486	0.453913
4557	10every60	1	1	15.464	Allogroom	1.18932	3.93243	0.404156
4557	10every60	1	1	59.463	Bar Licking	1.77425	7.71123	0.880602
4557	10every60	1	1	49.795	Bar Licking	1.69719	7.05656	0.783348
4561	10every60	1	5	173.591	Utilizing Brush	2.23953	13.1754
4570	10every60	1	3	18.665	Utilizing Brush	1.27103	4.3203	0.446743
4570	10every60	1	3	26.539	Utilizing Brush	1.42388	5.1516	0.541195
4570	10every60	1	3	12.34	Utilizing Brush	1.09132	3.51283	0.358941
4571	10every60	1	5	272.081	Utilizing Brush	2.4347	16.4949
4571	10every60	1	5	157.099	Utilizing Brush	2.19617	12.5339
4571	10every60	1	5	208.391	Utilizing Brush	2.31888	14.4358
4573	10every60	1	3	11.597	Allogroom	1.06435	3.40544	0.347495
4573	10every60	1	3	16.668	Allogroom	1.22188	4.08265	0.420552
4573	10every60	1	3	31.186	Allogroom	1.49396	5.58444	0.592509
4573	10every60	1	3	11.402	Allogroom	1.05698	3.37668	0.344439
4573	10every60	1	3	14.738	Allogroom	1.16844	3.83901	0.394017
4573	10every60	1	3	23.736	Allogroom	1.37541	4.87196	0.508876
4573	10every60	1	3	131.119	Allogroom	2.11767	11.4507
4575	10every60	1	1	5.152	Tongue Rolling	0.711976	2.2698	0.228976
4575	10every60	1	1	5.267	Allogroom	0.721563	2.29499	0.231563
4575	10every60	1	1	67.982	Allogroom	1.83239	8.24512	0.969339
4576	10every60	1	5	188.387	Utilizing Brush	2.27505	13.7254
4576	10every60	1	5	53.595	Allogroom	1.72912	7.32086	0.821379
4583	10every60	1	3	8.801	Allogroom	0.944532	2.96665	0.301198
4583	10every60	1	3	29.732	Utilizing Brush	1.47322	5.45271	0.576712
4585	10every60	1	3	21.531	Utilizing Brush	1.33306	4.64015	0.482522
4585	10every60	1	3	119.137	Utilizing Brush	2.07605	10.915
4601	10every60	1	1	97.499	Utilizing Brush	1.989	9.87416	1.41198
4616	10every60	1	3	229.253	Allogroom	2.36032	15.1411
4616	10every60	1	3	64.953	Utilizing Brush	1.8126	8.05934	0.937252
4616	10every60	1	3	95.057	Utilizing Brush	1.97798	9.74972	1.34659
4617	10every60	1	5	113.793	Utilizing Brush	2.05612	10.6674
4621	10every60	1	1	24.837	Allogroom	1.3951	4.98367	0.521715
4621	10every60	1	1	17.335	Allogroom	1.23892	4.16353	0.429431
4621	10every60	1	1	379.303	Allogroom	2.57899	19.4757
4624	10every60	1	1	1.561	Allogroom	0.193403	1.2494	0.125267
4624	10every60	1	1	166.12	Utilizing Brush	2.22042	12.8888
4624	10every60	1	1	15.266	Utilizing Brush	1.18373	3.90717	0.401411
4624	10every60	1	1	114.458	Utilizing Brush	2.05865	10.6985
4601	10every60	1	1	1	Headbutt	0	1	0.100167
4557	10every60	1	1	1	Headbutt	0	1	0.100167
4601	10every60	1	1	1	Headbutt	0	1	0.100167
4601	10every60	1	1	1	Headbutt	0	1	0.100167
4557	10every60	1	1	1	Headbutt	0	1	0.100167
4601	10every60	1	1	1	Headbutt	0	1	0.100167
4601	10every60	1	1	1	Headbutt	0	1	0.100167
4557	10every60	1	1	1	Headbutt	0	1	0.100167
4601	10every60	1	1	1	Headbutt	0	1	0.100167
4588	10every60	1	1	1	Headbutt	0	1	0.100167
4539	10every60	1	1	1	Headbutt	0	1	0.100167
4588	10every60	1	1	1	Headbutt	0	1	0.100167
4575	10every60	1	1	1	Headbutt	0	1	0.100167
4575	10every60	1	1	1	Headbutt	0	1	0.100167
4588	10every60	1	1	1	Headbutt	0	1	0.100167
4575	10every60	1	1	1	Headbutt	0	1	0.100167
4588	10every60	1	1	1	Headbutt	0	1	0.100167
4588	10every60	1	1	1	Headbutt	0	1	0.100167
4588	10every60	1	1	1	Headbutt	0	1	0.100167
4588	10every60	1	1	1	Headbutt	0	1	0.100167
4575	10every60	1	1	1	Headbutt	0	1	0.100167
4557	10every60	1	1	1	Headbutt	0	1	0.100167
4601	10every60	1	1	1	Headbutt	0	1	0.100167
4557	10every60	1	1	1	Headbutt	0	1	0.100167
4601	10every60	1	1	1	Headbutt	0	1	0.100167
4601	10every60	1	1	1	Headbutt	0	1	0.100167
4624	10every60	1	1	1	Headbutt	0	1	0.100167
4624	10every60	1	1	1	Headbutt	0	1	0.100167
4557	10every60	1	1	1	Headbutt	0	1	0.100167
4624	10every60	1	1	1	Headbutt	0	1	0.100167
4588	10every60	1	1	1	Headbutt	0	1	0.100167
4588	10every60	1	1	1	Headbutt	0	1	0.100167
4588	10every60	1	1	1	Headbutt	0	1	0.100167
4541	10every60	1	1	1	Headbutt	0	1	0.100167
4588	10every60	1	1	1	Headbutt	0	1	0.100167
4541	10every60	1	1	1	Headbutt	0	1	0.100167
4557	10every60	1	1	1	Headbutt	0	1	0.100167
4585	10every60	1	3	1	Headbutt	0	1	0.100167
4604	10every60	1	3	1	Headbutt	0	1	0.100167
4616	10every60	1	3	1	Headbutt	0	1	0.100167
4573	10every60	1	3	1	Headbutt	0	1	0.100167
4616	10every60	1	3	1	Headbutt	0	1	0.100167
4583	10every60	1	3	1	Headbutt	0	1	0.100167
4583	10every60	1	3	1	Headbutt	0	1	0.100167
4583	10every60	1	3	1	Headbutt	0	1	0.100167
4649	10every60	1	5	1	Headbutt	0	1	0.100167
4597	10every60	1	5	1	Headbutt	0	1	0.100167
4571	10every60	1	5	1	Headbutt	0	1	0.100167
4597	10every60	1	5	1	Headbutt	0	1	0.100167
4576	10every60	1	5	1	Headbutt	0	1	0.100167
4576	10every60	1	5	1	Headbutt	0	1	0.100167
4597	10every60	1	5	1	Headbutt	0	1	0.100167
4576	10every60	1	5	1	Headbutt	0	1	0.100167
4576	10every60	1	5	1	Headbutt	0	1	0.100167
4576	10every60	1	5	1	Headbutt	0	1	0.100167
4576	10every60	1	5	1	Headbutt	0	1	0.100167
4597	10every60	1	5	1	Headbutt	0	1	0.100167
4597	10every60	1	5	1	Headbutt	0	1	0.100167
4544	10every60	1	5	1	Headbutt	0	1	0.100167
4539	10every60	1	1	24.003	Tongue Rolling	1.38027	4.89929	0.512008
4539	10every60	1	1	5.334	Tongue Rolling	0.727053	2.30955	0.233059
4539	10every60	1	1	5.806	Tongue Rolling	0.763877	2.40956	0.243351
4557	10every60	1	1	50.135	Allogroom	1.70014	7.08061	0.786748
4557	10every60	1	1	39.53	Allogroom	1.59693	6.28729	0.679918
4557	10every60	1	1	6.935	Allogroom	0.841046	2.63344	0.266487
4557	10every60	1	1	6.664	Allogroom	0.823735	2.58147	0.261104
4557	10every60	1	1	8.53	Allogroom	0.930949	2.92062	0.296382
4557	10every60	1	1	7.2	Allogroom	0.857332	2.68328	0.271657
4588	10every60	1	1	8.001	Tongue Rolling	0.903144	2.8286	0.286775
4539	10every60	1	1	52.799	Allogroom	1.72263	7.26629	0.813403
4621	10every60	1	1	10.395	Allogroom	1.01682	3.22413	0.328277
4557	10every60	1	1	75.462	Bar Licking	1.87773	8.68689	1.05255
4557	10every60	1	1	55.422	Bar Licking	1.74368	7.4446	0.839725
4557	10every60	1	1	71.728	Bar Licking	1.85569	8.46924	1.01017
4557	10every60	1	1	118.139	Allogroom	2.07239	10.8692
4575	10every60	1	1	14.396	Allogroom	1.15824	3.79421	0.38917
4539	10every60	1	1	4.268	Tongue Rolling	0.630224	2.06591	0.20809
4557	10every60	1	1	63.532	Bar Licking	1.80299	7.9707	0.922427
4557	10every60	1	1	42.064	Bar Licking	1.62391	6.48568	0.705701
4557	10every60	1	1	70.33	Bar Licking	1.84714	8.3863	0.994763
4539	10every60	1	1	78.325	Tongue Rolling	1.8939	8.85014	1.08652
4624	10every60	1	1	7.866	Allogroom	0.895754	2.80464	0.284277
4557	10every60	1	1	11.467	Allogroom	1.05945	3.3863	0.34546
4557	10every60	1	1	42.662	Allogroom	1.63004	6.53162	0.711752
4557	10every60	1	1	14.135	Allogroom	1.1503	3.75965	0.385438
4621	10every60	1	1	30.387	Tongue Rolling	1.48269	5.51244	0.583855
4557	10every60	1	1	8.797	Allogroom	0.944335	2.96597	0.301128
4539	10every60	1	1	10.669	Bar Licking	1.02812	3.26634	0.33274
4609	10every60	1	3	62.795	Tongue Rolling	1.79793	7.92433	0.914787
4583	10every60	1	3	30.318	Tongue Rolling	1.4817	5.50618	0.583104
4573	10every60	1	3	16.267	Tongue Rolling	1.21131	4.03324	0.415146
4583	10every60	1	3	8.533	Tongue Rolling	0.931102	2.92113	0.296435
4583	10every60	1	3	13.332	Tongue Rolling	1.1249	3.6513	0.373773
4573	10every60	1	3	16.8	Tongue Rolling	1.22531	4.09878	0.42232
4570	10every60	1	3	15.466	Tongue Rolling	1.18938	3.93268	0.404184
4573	10every60	1	3	20.799	Allogroom	1.31804	4.56059	0.473562
4573	10every60	1	3	37.597	Allogroom	1.57515	6.13164	0.66006
4573	10every60	1	3	28.066	Allogroom	1.44818	5.29774	0.558334
4570	10every60	1	3	13.354	Tongue Rolling	1.12561	3.65431	0.374096
4570	10every60	1	3	24.8	Tongue Rolling	1.39445	4.97996	0.521286
4570	10every60	1	3	17.331	Tongue Rolling	1.23882	4.16305	0.429378
4585	10every60	1	3	27.998	Tongue Rolling	1.44713	5.29131	0.557577
4570	10every60	1	3	40.798	Tongue Rolling	1.61064	6.38733	0.692851
4585	10every60	1	3	2.135	Tongue Rolling	0.329398	1.46116	0.146641
4570	10every60	1	3	31.733	Tongue Rolling	1.50151	5.63321	0.598399
4604	10every60	1	3	6.399	Tongue Rolling	0.806112	2.52962	0.255741
4573	10every60	1	3	7.732	Tongue Rolling	0.888292	2.78065	0.281779
4573	10every60	1	3	12.267	Tongue Rolling	1.08874	3.50243	0.35783
4583	10every60	1	3	47.867	Allogroom	1.68004	6.9186	0.764062
4583	10every60	1	3	51.195	Allogroom	1.70923	7.15507	0.797349
4573	10every60	1	3	70.929	Tongue Rolling	1.85082	8.42194	1.00134
4578	10every60	1	5	17.103	Allogroom	1.23307	4.13558	0.426358
4597	10every60	1	5	25.198	Tongue Rolling	1.40137	5.01976	0.525882
4597	10every60	1	5	23.877	Tongue Rolling	1.37798	4.88641	0.510531
4597	10every60	1	5	46.598	Tongue Rolling	1.66837	6.82627	0.751352
4578	10every60	1	5	30.704	Allogroom	1.48719	5.54112	0.587296
4597	10every60	1	5	29.271	Tongue Rolling	1.46644	5.41027	0.571658
4561	10every60	1	5	8.723	Tongue Rolling	0.940666	2.95347	0.299819
4597	10every60	1	5	14.697	Tongue Rolling	1.16723	3.83367	0.393439
4578	10every60	1	5	40.074	Allogroom	1.60286	6.3304	0.685474
4578	10every60	1	5	35.113	Allogroom	1.54547	5.92562	0.634236
4578	10every60	1	5	29.043	Allogroom	1.46304	5.38916	0.569149
4578	10every60	1	5	5.845	Allogroom	0.766785	2.41764	0.244184
4564	10every60	16	1	1	Headbutt	0	1	0.100167
4564	10every60	16	1	1	Headbutt	0	1	0.100167
4564	10every60	16	1	1	Headbutt	0	1	0.100167
4539	10every60	16	1	1	Headbutt	0	1	0.100167
4539	10every60	16	1	1	Headbutt	0	1	0.100167
4621	10every60	16	1	1	Headbutt	0	1	0.100167
4588	10every60	16	1	1	Headbutt	0	1	0.100167
4588	10every60	16	1	1	Headbutt	0	1	0.100167
4624	10every60	16	1	1	Mounting	0	1	0.100167
4550	10every60	16	3	1	Headbutt	0	1	0.100167
4550	10every60	16	3	1	Headbutt	0	1	0.100167
4550	10every60	16	3	1	Headbutt	0	1	0.100167
4616	10every60	16	3	1	Headbutt	0	1	0.100167
4570	10every60	16	3	1	Headbutt	0	1	0.100167
4570	10every60	16	3	1	Headbutt	0	1	0.100167
4570	10every60	16	3	1	Headbutt	0	1	0.100167
4609	10every60	16	3	1	Headbutt	0	1	0.100167
4609	10every60	16	3	1	Headbutt	0	1	0.100167
4583	10every60	16	3	1	Headbutt	0	1	0.100167
4583	10every60	16	3	1	Headbutt	0	1	0.100167
4583	10every60	16	3	1	Headbutt	0	1	0.100167
4570	10every60	16	3	1	Headbutt	0	1	0.100167
4609	10every60	16	3	1	Headbutt	0	1	0.100167
4609	10every60	16	3	1	Headbutt	0	1	0.100167
4570	10every60	16	3	1	Headbutt	0	1	0.100167
4609	10every60	16	3	1	Mounting	0	1	0.100167
4550	10every60	16	3	1	Headbutt	0	1	0.100167
4570	10every60	16	3	1	Headbutt	0	1	0.100167
4609	10every60	16	3	1	Headbutt	0	1	0.100167
4583	10every60	16	3	1	Headbutt	0	1	0.100167
4550	10every60	16	3	1	Headbutt	0	1	0.100167
4570	10every60	16	3	1	Headbutt	0	1	0.100167
4583	10every60	16	3	1	Headbutt	0	1	0.100167
4609	10every60	16	3	1	Headbutt	0	1	0.100167
4570	10every60	16	3	1	Headbutt	0	1	0.100167
4609	10every60	16	3	1	Headbutt	0	1	0.100167
4585	10every60	16	3	1	Headbutt	0	1	0.100167
4570	10every60	16	3	1	Headbutt	0	1	0.100167
4550	10every60	16	3	1	Headbutt	0	1	0.100167
4585	10every60	16	3	1	Headbutt	0	1	0.100167
4604	10every60	16	3	1	Headbutt	0	1	0.100167
4585	10every60	16	3	1	Headbutt	0	1	0.100167
4585	10every60	16	3	1	Headbutt	0	1	0.100167
4585	10every60	16	3	1	Headbutt	0	1	0.100167
4585	10every60	16	3	1	Headbutt	0	1	0.100167
4570	10every60	16	3	1	Headbutt	0	1	0.100167
4604	10every60	16	3	1	Headbutt	0	1	0.100167
4570	10every60	16	3	1	Headbutt	0	1	0.100167
4570	10every60	16	3	1	Headbutt	0	1	0.100167
4550	10every60	16	3	1	Headbutt	0	1	0.100167
4585	10every60	16	3	1	Headbutt	0	1	0.100167
4585	10every60	16	3	1	Headbutt	0	1	0.100167
4585	10every60	16	3	1	Headbutt	0	1	0.100167
4585	10every60	16	3	1	Headbutt	0	1	0.100167
4585	10every60	16	3	1	Headbutt	0	1	0.100167
4585	10every60	16	3	1	Headbutt	0	1	0.100167
4550	10every60	16	3	1	Headbutt	0	1	0.100167
4649	10every60	16	5	1	Headbutt	0	1	0.100167
4649	10every60	16	5	1	Headbutt	0	1	0.100167
4617	10every60	16	5	1	Headbutt	0	1	0.100167
4617	10every60	16	5	1	Headbutt	0	1	0.100167
4617	10every60	16	5	1	Headbutt	0	1	0.100167
4617	10every60	16	5	1	Headbutt	0	1	0.100167
4649	10every60	16	5	1	Headbutt	0	1	0.100167
4649	10every60	16	5	1	Headbutt	0	1	0.100167
4561	10every60	16	5	1	Headbutt	0	1	0.100167
4539	10every60	16	1	35.467	Utilizing Brush	1.54982	5.95542	0.63794
4539	10every60	16	1	30.798	Utilizing Brush	1.48852	5.54959	0.588314
4544	10every60	16	5	5.492	Tongue Rolling	0.739731	2.3435	0.23655
4544	10every60	16	5	18.33	Allogroom	1.26316	4.28135	0.442429
4544	10every60	16	5	73.536	Allogroom	1.8665	8.57531	1.03045
4544	10every60	16	5	86.428	Allogroom	1.93665	9.29667	1.19351
4550	10every60	16	3	25.195	Allogroom	1.40131	5.01946	0.525848
4550	10every60	16	3	7.733	Tongue Rolling	0.888348	2.78083	0.281798
4550	10every60	16	3	5.133	Tongue Rolling	0.710371	2.26561	0.228546
4550	10every60	16	3	18.932	Tongue Rolling	1.2772	4.35109	0.45016
4550	10every60	16	3	39.487	Tongue Rolling	1.59645	6.28387	0.679478
4550	10every60	16	3	4.697	Tongue Rolling	0.671821	2.16726	0.218459
4557	10every60	16	1	27.47	Utilizing Brush	1.43886	5.24118	0.55168
4557	10every60	16	1	53.081	Utilizing Brush	1.72494	7.28567	0.816228
4557	10every60	16	1	181.746	Utilizing Brush	2.25946	13.4813
4558	10every60	16	5	8.963	Allogroom	0.952453	2.99383	0.304046
4564	10every60	16	1	2.377	Tongue Rolling	0.376029	1.54175	0.154793
4564	10every60	16	1	4.908	Tongue Rolling	0.690905	2.2154	0.223393
4564	10every60	16	1	10.061	Tongue Rolling	1.00264	3.17191	0.322766
4564	10every60	16	1	25.199	Tongue Rolling	1.40138	5.01986	0.525894
4564	10every60	16	1	40.392	Tongue Rolling	1.6063	6.35547	0.688717
4564	10every60	16	1	12.001	Bar Licking	1.07922	3.46425	0.353757
4564	10every60	16	1	17.866	Bar Licking	1.25203	4.22682	0.436403
4564	10every60	16	1	161.72	Tongue Rolling	2.20876	12.7169
4564	10every60	16	1	199.259	Tongue Rolling	2.29942	14.1159
4564	10every60	16	1	36.065	Tongue Rolling	1.55709	6.00541	0.644178
4564	10every60	16	1	10.818	Tongue Rolling	1.03415	3.28907	0.335146
4564	10every60	16	1	54.864	Tongue Rolling	1.73929	7.40702	0.834115
4564	10every60	16	1	18.672	Utilizing Brush	1.27119	4.32111	0.446832
4564	10every60	16	1	261.149	Utilizing Brush	2.41689	16.1601
4564	10every60	16	1	119.081	Utilizing Brush	2.07584	10.9124
4570	10every60	16	3	41.59	Allogroom	1.61899	6.44903	0.700896
4570	10every60	16	3	215.313	Allogroom	2.33307	14.6735
4570	10every60	16	3	5.608	Tongue Rolling	0.748808	2.36812	0.239083
4570	10every60	16	3	32.26	Allogroom	1.50866	5.67979	0.604048
4570	10every60	16	3	10.178	Allogroom	1.00766	3.1903	0.324706
4571	10every60	16	5	85.622	Tongue Rolling	1.93259	9.25322	1.18188
4571	10every60	16	5	30.566	Tongue Rolling	1.48524	5.52865	0.585799
4571	10every60	16	5	212.33	Utilizing Brush	2.32701	14.5715
4571	10every60	16	5	39.595	Utilizing Brush	1.59764	6.29246	0.680582
4571	10every60	16	5	45.018	Utilizing Brush	1.65339	6.70955	0.735495
4571	10every60	16	5	80.643	Tongue Rolling	1.90657	8.98014	1.11524
4571	10every60	16	5	22.642	Tongue Rolling	1.35491	4.75836	0.495914
4575	10every60	16	1	5.291	Tongue Rolling	0.723538	2.30022	0.2321
4575	10every60	16	1	30.463	Allogroom	1.48377	5.51933	0.58468
4575	10every60	16	1	16.665	Allogroom	1.22181	4.08228	0.420512
4575	10every60	16	1	10.374	Tongue Rolling	1.01595	3.22087	0.327933
4578	10every60	16	5	133.8	Allogroom	2.12646	11.5672
4578	10every60	16	5	5.314	Bar Licking	0.725422	2.30521	0.232613
4578	10every60	16	5	83.076	Utilizing Brush	1.91948	9.1146	1.14682
4578	10every60	16	5	45.478	Utilizing Brush	1.6578	6.74374	0.740116
4583	10every60	16	3	44.682	Allogroom	1.65013	6.68446	0.732117
4583	10every60	16	3	44.247	Bar Licking	1.64588	6.65184	0.72774
4583	10every60	16	3	165.207	Allogroom	2.21803	12.8533
4585	10every60	16	3	25.6	Tongue Rolling	1.40824	5.05964	0.5305
4588	10every60	16	1	18.399	Tongue Rolling	1.26479	4.28941	0.44332
4604	10every60	16	3	87.73	Utilizing Brush	1.94315	9.36643	1.21292
4604	10every60	16	3	56.036	Utilizing Brush	1.74847	7.48572	0.845906
4604	10every60	16	3	33.787	Utilizing Brush	1.52875	5.81266	0.620283
4604	10every60	16	3	19.29	Utilizing Brush	1.28533	4.39204	0.454712
4604	10every60	16	3	35.126	Utilizing Brush	1.54563	5.92672	0.634372
4604	10every60	16	3	67.764	Utilizing Brush	1.831	8.23189	0.967005
4609	10every60	16	3	128.693	Utilizing Brush	2.10955	11.3443
4609	10every60	16	3	20.244	Allogroom	1.3063	4.49933	0.466691
4609	10every60	16	3	40.112	Tongue Rolling	1.60327	6.3334	0.685862
4616	10every60	16	3	17.464	Allogroom	1.24214	4.179	0.431132
4616	10every60	16	3	143.287	Allogroom	2.15621	11.9703
4617	10every60	16	5	25.269	Tongue Rolling	1.40259	5.02683	0.526699
4617	10every60	16	5	16.378	Tongue Rolling	1.21426	4.04697	0.416648
4617	10every60	16	5	36.068	Allogroom	1.55712	6.00566	0.644209
4617	10every60	16	5	6.162	Tongue Rolling	0.789722	2.48234	0.250857
4617	10every60	16	5	12.154	Allogroom	1.08472	3.48626	0.356105
4617	10every60	16	5	8.395	Tongue Rolling	0.924021	2.89741	0.293956
4617	10every60	16	5	11.056	Tongue Rolling	1.0436	3.32506	0.338959
4617	10every60	16	5	29.747	Tongue Rolling	1.47344	5.45408	0.576876
4617	10every60	16	5	16.107	Tongue Rolling	1.20701	4.01335	0.412974
4621	10every60	16	1	40.429	Utilizing Brush	1.60669	6.35838	0.689094
4621	10every60	16	1	7.732	Utilizing Brush	0.888292	2.78065	0.281779
4624	10every60	16	1	14.669	Tongue Rolling	1.1664	3.83001	0.393043
4632	10every60	16	3	146.007	Utilizing Brush	2.16437	12.0833
4557	10every60	16	1	1	Headbutt	0	1	0.100167
4539	10every60	16	1	1	Headbutt	0	1	0.100167
4539	10every60	16	1	1	Headbutt	0	1	0.100167
4557	10every60	16	1	1	Headbutt	0	1	0.100167
4557	10every60	16	1	1	Headbutt	0	1	0.100167
4541	10every60	16	1	1	Headbutt	0	1	0.100167
4539	10every60	16	1	1	Headbutt	0	1	0.100167
4616	10every60	16	3	1	Headbutt	0	1	0.100167
4616	10every60	16	3	1	Headbutt	0	1	0.100167
4616	10every60	16	3	1	Headbutt	0	1	0.100167
4632	10every60	16	3	1	Headbutt	0	1	0.100167
4616	10every60	16	3	1	Headbutt	0	1	0.100167
4616	10every60	16	3	1	Headbutt	0	1	0.100167
4632	10every60	16	3	1	Headbutt	0	1	0.100167
4632	10every60	16	3	1	Headbutt	0	1	0.100167
4616	10every60	16	3	1	Headbutt	0	1	0.100167
4632	10every60	16	3	1	Headbutt	0	1	0.100167
4632	10every60	16	3	1	Headbutt	0	1	0.100167
4616	10every60	16	3	1	Headbutt	0	1	0.100167
4632	10every60	16	3	1	Headbutt	0	1	0.100167
4616	10every60	16	3	1	Headbutt	0	1	0.100167
4616	10every60	16	3	1	Headbutt	0	1	0.100167
4585	10every60	16	3	1	Headbutt	0	1	0.100167
4616	10every60	16	3	1	Headbutt	0	1	0.100167
4632	10every60	16	3	1	Headbutt	0	1	0.100167
4616	10every60	16	3	1	Headbutt	0	1	0.100167
4616	10every60	16	3	1	Headbutt	0	1	0.100167
4550	10every60	16	3	1	Headbutt	0	1	0.100167
4585	10every60	16	3	1	Headbutt	0	1	0.100167
4550	10every60	16	3	1	Headbutt	0	1	0.100167
4585	10every60	16	3	1	Headbutt	0	1	0.100167
4570	10every60	16	3	1	Headbutt	0	1	0.100167
4616	10every60	16	3	1	Headbutt	0	1	0.100167
4604	10every60	16	3	1	Headbutt	0	1	0.100167
4604	10every60	16	3	1	Headbutt	0	1	0.100167
4585	10every60	16	3	1	Headbutt	0	1	0.100167
4604	10every60	16	3	1	Headbutt	0	1	0.100167
4583	10every60	16	3	1	Headbutt	0	1	0.100167
4609	10every60	16	3	1	Headbutt	0	1	0.100167
4570	10every60	16	3	1	Headbutt	0	1	0.100167
4609	10every60	16	3	1	Mounting	0	1	0.100167
4570	10every60	16	3	1	Headbutt	0	1	0.100167
4604	10every60	16	3	1	Headbutt	0	1	0.100167
4570	10every60	16	3	1	Headbutt	0	1	0.100167
4583	10every60	16	3	1	Headbutt	0	1	0.100167
4604	10every60	16	3	1	Headbutt	0	1	0.100167
4604	10every60	16	3	1	Headbutt	0	1	0.100167
4570	10every60	16	3	1	Headbutt	0	1	0.100167
4609	10every60	16	3	1	Headbutt	0	1	0.100167
4570	10every60	16	3	1	Headbutt	0	1	0.100167
4550	10every60	16	3	1	Headbutt	0	1	0.100167
4609	10every60	16	3	1	Headbutt	0	1	0.100167
4609	10every60	16	3	1	Headbutt	0	1	0.100167
4550	10every60	16	3	1	Headbutt	0	1	0.100167
4570	10every60	16	3	1	Headbutt	0	1	0.100167
4550	10every60	16	3	1	Headbutt	0	1	0.100167
4597	10every60	16	5	1	Headbutt	0	1	0.100167
4597	10every60	16	5	1	Headbutt	0	1	0.100167
4558	10every60	16	5	1	Headbutt	0	1	0.100167
4571	10every60	16	5	1	Headbutt	0	1	0.100167
4597	10every60	16	5	1	Headbutt	0	1	0.100167
4561	10every60	16	5	1	Headbutt	0	1	0.100167
4558	10every60	16	5	1	Headbutt	0	1	0.100167
4561	10every60	16	5	1	Headbutt	0	1	0.100167
4576	10every60	16	5	1	Headbutt	0	1	0.100167
4597	10every60	16	5	1	Headbutt	0	1	0.100167
4576	10every60	16	5	1	Headbutt	0	1	0.100167
4578	10every60	16	5	1	Headbutt	0	1	0.100167
4597	10every60	16	5	1	Headbutt	0	1	0.100167
4649	10every60	16	5	1	Headbutt	0	1	0.100167
4597	10every60	16	5	1	Headbutt	0	1	0.100167
4578	10every60	16	5	1	Headbutt	0	1	0.100167
4578	10every60	16	5	1	Headbutt	0	1	0.100167
4578	10every60	16	5	1	Headbutt	0	1	0.100167
4571	10every60	16	5	1	Headbutt	0	1	0.100167
4649	10every60	16	5	1	Headbutt	0	1	0.100167
4597	10every60	16	5	1	Headbutt	0	1	0.100167
4597	10every60	16	5	1	Headbutt	0	1	0.100167
4649	10every60	16	5	1	Headbutt	0	1	0.100167
4597	10every60	16	5	1	Headbutt	0	1	0.100167
4597	10every60	16	5	1	Headbutt	0	1	0.100167
4544	10every60	16	5	1	Headbutt	0	1	0.100167
4617	10every60	16	5	1	Headbutt	0	1	0.100167
4649	10every60	16	5	1	Headbutt	0	1	0.100167
4617	10every60	16	5	1	Headbutt	0	1	0.100167
4597	10every60	16	5	1	Headbutt	0	1	0.100167
4617	10every60	16	5	1	Headbutt	0	1	0.100167
4649	10every60	16	5	1	Headbutt	0	1	0.100167
4649	10every60	16	5	1	Headbutt	0	1	0.100167
4617	10every60	16	5	1	Headbutt	0	1	0.100167
4649	10every60	16	5	1	Headbutt	0	1	0.100167
4617	10every60	16	5	1	Headbutt	0	1	0.100167
4617	10every60	16	5	1	Headbutt	0	1	0.100167
4578	10every60	16	5	1	Headbutt	0	1	0.100167
4578	10every60	16	5	1	Headbutt	0	1	0.100167
4539	10every60	16	1	28.467	Tongue Rolling	1.45434	5.33545	0.562786
4539	10every60	16	1	9.994	Tongue Rolling	0.999739	3.16133	0.321651
4541	10every60	16	1	38.665	Tongue Rolling	1.58732	6.21812	0.671054
4550	10every60	16	3	19.68	Allogroom	1.29403	4.43621	0.459635
4550	10every60	16	3	21.329	Bar Licking	1.32897	4.61833	0.480061
4558	10every60	16	5	34.335	Allogroom	1.53574	5.85961	0.626065
4558	10every60	16	5	163.518	Allogroom	2.21357	12.7874
4561	10every60	16	5	63.8	Tongue Rolling	1.80482	7.98749	0.925213
4561	10every60	16	5	7.731	Tongue Rolling	0.888236	2.78047	0.28176
4561	10every60	16	5	15.598	Tongue Rolling	1.19307	3.94943	0.406006
4570	10every60	16	3	28.782	Tongue Rolling	1.45912	5.36489	0.566271
4570	10every60	16	3	19.004	Tongue Rolling	1.27885	4.35936	0.451078
4570	10every60	16	3	36.265	Tongue Rolling	1.55949	6.02204	0.646259
4570	10every60	16	3	31.997	Tongue Rolling	1.50511	5.65659	0.601232
4570	10every60	16	3	4.997	Allogroom	0.698709	2.2354	0.225445
4570	10every60	16	3	11.997	Allogroom	1.07907	3.46367	0.353695
4570	10every60	16	3	5.989	Tongue Rolling	0.777354	2.44724	0.247235
4571	10every60	16	5	16.4	Tongue Rolling	1.21484	4.04969	0.416945
4571	10every60	16	5	21.062	Tongue Rolling	1.3235	4.58934	0.476795
4575	10every60	16	1	11.686	Tongue Rolling	1.06767	3.41848	0.348883
4585	10every60	16	3	26.931	Tongue Rolling	1.43025	5.18951	0.545623
4585	10every60	16	3	28.53	Tongue Rolling	1.4553	5.34135	0.563484
4585	10every60	16	3	16.668	Tongue Rolling	1.22188	4.08265	0.420552
4585	10every60	16	3	36.26	Tongue Rolling	1.55943	6.02163	0.646207
4585	10every60	16	3	34.531	Tongue Rolling	1.53821	5.87631	0.628128
4597	10every60	16	5	9.866	Tongue Rolling	0.994141	3.14102	0.319511
4597	10every60	16	5	12.865	Tongue Rolling	1.10941	3.58678	0.366851
4601	10every60	16	1	26.749	Tongue Rolling	1.42731	5.17194	0.54357
4604	10every60	16	3	14.999	Tongue Rolling	1.17606	3.87285	0.397685
4616	10every60	16	3	7.199	Allogroom	0.857272	2.6831	0.271638
4616	10every60	16	3	169.47	Bar Licking	2.22909	13.0181
4617	10every60	16	5	5.867	Tongue Rolling	0.768416	2.42219	0.244652
4617	10every60	16	5	19.116	Tongue Rolling	1.2814	4.37218	0.452504
4617	10every60	16	5	14.001	Tongue Rolling	1.14616	3.74179	0.383511
4617	10every60	16	5	18.643	Tongue Rolling	1.27052	4.31775	0.44646
4617	10every60	16	5	7.202	Tongue Rolling	0.857453	2.68365	0.271696
4617	10every60	16	5	16.464	Tongue Rolling	1.21654	4.05759	0.417809
4617	10every60	16	5	39.932	Tongue Rolling	1.60132	6.31918	0.684025
4617	10every60	16	5	13.543	Tongue Rolling	1.13171	3.68008	0.376866
4617	10every60	16	5	20.4	Tongue Rolling	1.30963	4.51664	0.468629
4617	10every60	16	5	22.135	Tongue Rolling	1.34508	4.70478	0.489833
4617	10every60	16	5	35.76	Tongue Rolling	1.5534	5.97997	0.640999
4617	10every60	16	5	9.172	Tongue Rolling	0.962464	3.02853	0.307685
4617	10every60	16	5	7.999	Tongue Rolling	0.903036	2.82825	0.286738
4617	10every60	16	5	19.195	Tongue Rolling	1.28319	4.38121	0.453507
4624	10every60	16	1	29.696	Tongue Rolling	1.4727	5.4494	0.576318
4624	10every60	16	1	14.999	Tongue Rolling	1.17606	3.87285	0.397685
4624	10every60	16	1	34.956	Tongue Rolling	1.54352	5.91236	0.632591
4624	10every60	16	1	24.208	Bar Licking	1.38396	4.92016	0.514404
4632	10every60	16	3	15.996	Tongue Rolling	1.20401	3.9995	0.411462
4632	10every60	16	3	7.197	Tongue Rolling	0.857152	2.68272	0.271599
4632	10every60	16	3	174.252	Allogroom	2.24118	13.2005
4578	10every60	32	1	11.331	Tongue Rolling	1.05427	3.36616	0.34332
4578	10every60	32	5	35.197	Tongue Rolling	1.54651	5.93271	0.635116
4578	10every60	32	5	19.269	Tongue Rolling	1.28486	4.38965	0.454446
4579	10every60	32	5	1	Headbutt	0	1	0.100167
4579	10every60	32	5	1	Headbutt	0	1	0.100167
4579	10every60	32	5	1	Headbutt	0	1	0.100167
4547	10every60	32	5	10.668	Bar Licking	1.02808	3.26619	0.332724
4535	10every60	32	5	35.197	Tongue Rolling	1.54651	5.93271	0.635116
4533	10every60	32	5	19.734	Tongue Rolling	1.29522	4.4423	0.460314
4547	10every60	32	5	1	Headbutt	0	1	0.100167
4533	10every60	32	5	6.6	Tongue Rolling	0.819544	2.56905	0.259818
4533	10every60	32	5	13.801	Tongue Rolling	1.13991	3.71497	0.380621
4568	10every60	32	5	1	Headbutt	0	1	0.100167
4533	10every60	32	5	8.98	Tongue Rolling	0.953276	2.99666	0.304343
4616	10every60	32	3	11.577	Bar Licking	1.0636	3.4025	0.347183
4533	10every60	32	5	8.4	Tongue Rolling	0.924279	2.89828	0.294047
4533	10every60	32	5	12	Tongue Rolling	1.07918	3.4641	0.353742
4579	10every60	32	5	6.599	Tongue Rolling	0.819478	2.56885	0.259798
4535	10every60	32	5	53.997	Tongue Rolling	1.73237	7.34827	0.825411
4533	10every60	32	5	5.999	Tongue Rolling	0.778079	2.44929	0.247446
4564	10every60	32	1	1	Headbutt	0	1	0.100167
4544	10every60	32	5	12.468	Tongue Rolling	1.0958	3.53101	0.360883
4601	10every60	32	1	1	Headbutt	0	1	0.100167
4601	10every60	32	1	1	Headbutt	0	1	0.100167
4601	10every60	32	1	55.245	Allogroom	1.74229	7.4327	0.837945
4649	10every60	32	5	239.322	Allogroom	2.37898	15.47
4564	10every60	32	1	7.467	Tongue Rolling	0.873146	2.73258	0.276778
4585	10every60	32	3	1	Headbutt	0	1	0.100167
4583	10every60	32	3	1	Headbutt	0	1	0.100167
4583	10every60	32	3	1	Headbutt	0	1	0.100167
4583	10every60	32	3	1	Headbutt	0	1	0.100167
4585	10every60	32	3	1	Headbutt	0	1	0.100167
4588	10every60	32	1	1	Headbutt	0	1	0.100167
4588	10every60	32	1	1	Headbutt	0	1	0.100167
4588	10every60	32	1	1	Headbutt	0	1	0.100167
4588	10every60	32	1	1	Headbutt	0	1	0.100167
4617	10every60	32	5	25.929	Allogroom	1.41379	5.09205	0.534261
4588	10every60	32	1	1	Headbutt	0	1	0.100167
4617	10every60	32	5	92.929	Utilizing Brush	1.96815	9.63997	1.30164
4585	10every60	32	3	609.089	Utilizing Brush	2.78468	24.6797
4558	10every60	32	5	25.981	Utilizing Brush	1.41466	5.09716	0.534854
4558	10every60	32	5	82.119	Utilizing Brush	1.91444	9.06195	1.1342
4544	10every60	32	5	42.055	Bar Licking	1.62382	6.48498	0.70561
4576	10every60	32	5	5.2	Tongue Rolling	0.716003	2.28035	0.230059
4578	10every60	32	5	15.998	Allogroom	1.20407	3.99975	0.41149
4544	10every60	32	5	41.065	Bar Licking	1.61347	6.4082	0.695566
4544	10every60	32	5	7.934	Bar Licking	0.899492	2.81674	0.285538
4558	10every60	32	5	90.729	Utilizing Brush	1.95775	9.52518	1.2614
4558	10every60	32	5	24.515	Allogroom	1.38943	4.95126	0.51798
4558	10every60	32	5	12.799	Tongue Rolling	1.10718	3.57757	0.365865
4544	10every60	32	5	1	Headbutt	0	1	0.100167
4558	10every60	32	5	17.066	Allogroom	1.23213	4.1311	0.425867
4544	10every60	32	5	1	Headbutt	0	1	0.100167
4558	10every60	32	5	39.397	Allogroom	1.59546	6.2767	0.678557
4617	10every60	32	5	1	Headbutt	0	1	0.100167
4558	10every60	32	5	1	Headbutt	0	1	0.100167
4558	10every60	32	5	1	Headbutt	0	1	0.100167
4558	10every60	32	5	331.162	Utilizing Brush	2.52004	18.1979
4570	10every60	32	3	1	Headbutt	0	1	0.100167
4570	10every60	32	3	299.047	Allogroom	2.47574	17.293
4649	10every60	32	5	8.533	Tongue Rolling	0.931102	2.92113	0.296435
4539	10every60	32	1	10.199	Utilizing Brush	1.00856	3.19359	0.325053
4649	10every60	32	5	150.372	Utilizing Brush	2.17717	12.2626
4576	10every60	32	5	1	Headbutt	0	1	0.100167
4617	10every60	32	5	1	Headbutt	0	1	0.100167
4570	10every60	32	3	1	Headbutt	0	1	0.100167
4558	10every60	32	5	29	Utilizing Brush	1.4624	5.38516	0.568676
4570	10every60	32	3	189.769	Allogroom	2.27823	13.7757
4576	10every60	32	5	1	Mounting	0	1	0.100167
4649	10every60	32	5	1	Headbutt	0	1	0.100167
4649	10every60	32	5	30.399	Allogroom	1.48286	5.51353	0.583985
4649	10every60	32	5	1	Headbutt	0	1	0.100167
4558	10every60	32	5	1	Headbutt	0	1	0.100167
4544	10every60	32	5	1	Headbutt	0	1	0.100167
4544	10every60	32	5	1	Headbutt	0	1	0.100167
4576	10every60	32	5	13.332	Tongue Rolling	1.1249	3.6513	0.373773
4558	10every60	32	5	1	Headbutt	0	1	0.100167
4632	10every60	32	3	1	Headbutt	0	1	0.100167
4570	10every60	32	3	1	Headbutt	0	1	0.100167
4632	10every60	32	3	1	Headbutt	0	1	0.100167
4558	10every60	32	5	1	Headbutt	0	1	0.100167
4649	10every60	32	5	36.597	Utilizing Brush	1.56345	6.04955	0.649709
4544	10every60	32	5	1	Headbutt	0	1	0.100167
4544	10every60	32	5	26.531	Allogroom	1.42375	5.15083	0.541104
4649	10every60	32	5	45.986	Utilizing Brush	1.66263	6.7813	0.745215
4544	10every60	32	5	68.722	Allogroom	1.8371	8.28987	0.977295
4564	10every60	32	1	14.067	Tongue Rolling	1.1482	3.7506	0.384461
4649	10every60	32	5	25.205	Utilizing Brush	1.40149	5.02046	0.525963
4544	10every60	32	5	48.671	Allogroom	1.68727	6.97646	0.772107
4544	10every60	32	5	11.202	Tongue Rolling	1.0493	3.34694	0.34128
4649	10every60	32	5	71.465	Utilizing Brush	1.85409	8.4537	1.00726
4601	10every60	32	1	1	Headbutt	0	1	0.100167
4588	10every60	32	1	1	Headbutt	0	1	0.100167
4544	10every60	32	5	29.47	Tongue Rolling	1.46938	5.42863	0.573842
4544	10every60	32	5	31.201	Tongue Rolling	1.49417	5.58579	0.592671
4557	10every60	32	1	9.599	Utilizing Brush	0.982226	3.09823	0.315006
4550	10every60	32	3	1	Headbutt	0	1	0.100167
4621	10every60	32	1	14.264	Utilizing Brush	1.15424	3.77677	0.387286
4550	10every60	32	3	1	Headbutt	0	1	0.100167
4601	10every60	32	1	1	Headbutt	0	1	0.100167
4583	10every60	32	3	44.795	Tongue Rolling	1.65123	6.69291	0.733254
4550	10every60	32	3	1	Headbutt	0	1	0.100167
4570	10every60	32	3	1	Headbutt	0	1	0.100167
4583	10every60	32	3	12.357	Allogroom	1.09191	3.51525	0.3592
4617	10every60	32	5	26.665	Allogroom	1.42594	5.16382	0.54262
4585	10every60	32	3	1	Headbutt	0	1	0.100167
4617	10every60	32	5	15.069	Tongue Rolling	1.17808	3.88188	0.398665
4583	10every60	32	3	1	Headbutt	0	1	0.100167
4616	10every60	32	3	1	Headbutt	0	1	0.100167
4570	10every60	32	3	1	Headbutt	0	1	0.100167
4624	10every60	32	1	109.125	Utilizing Brush	2.03792	10.4463
4570	10every60	32	3	1	Headbutt	0	1	0.100167
4583	10every60	32	3	1	Headbutt	0	1	0.100167
4570	10every60	32	3	1	Headbutt	0	1	0.100167
4616	10every60	32	3	1	Headbutt	0	1	0.100167
4632	10every60	32	3	51.731	Utilizing Brush	1.71375	7.19243	0.802712
4570	10every60	32	3	1	Headbutt	0	1	0.100167
4583	10every60	32	3	8.868	Tongue Rolling	0.947826	2.97792	0.302379
4557	10every60	32	1	1	Headbutt	0	1	0.100167
4604	10every60	32	3	1	Mounting	0	1	0.100167
4570	10every60	32	3	1	Headbutt	0	1	0.100167
4632	10every60	32	3	6.933	Tongue Rolling	0.840921	2.63306	0.266447
4583	10every60	32	3	1	Headbutt	0	1	0.100167
4583	10every60	32	3	77.331	Allogroom	1.88835	8.7938	1.07456
4632	10every60	32	3	44.731	Utilizing Brush	1.65061	6.68812	0.73261
4616	10every60	32	3	1	Headbutt	0	1	0.100167
4616	10every60	32	3	1	Headbutt	0	1	0.100167
4616	10every60	32	3	1	Headbutt	0	1	0.100167
4541	10every60	32	1	14.167	Utilizing Brush	1.15128	3.76391	0.385897
4616	10every60	32	3	22.399	Utilizing Brush	1.35023	4.73276	0.493006
4617	10every60	32	5	20.665	Tongue Rolling	1.31524	4.54588	0.471909
4570	10every60	32	3	1	Headbutt	0	1	0.100167
4583	10every60	32	3	1	Headbutt	0	1	0.100167
4570	10every60	32	3	1	Headbutt	0	1	0.100167
4585	10every60	32	3	1	Headbutt	0	1	0.100167
4583	10every60	32	3	1	Headbutt	0	1	0.100167
4583	10every60	32	3	1	Headbutt	0	1	0.100167
4570	10every60	32	3	88.194	Allogroom	1.94544	9.39117	1.22005
4583	10every60	32	3	1	Headbutt	0	1	0.100167
4583	10every60	32	3	1	Headbutt	0	1	0.100167
4585	10every60	32	3	1	Headbutt	0	1	0.100167
4570	10every60	32	3	1	Headbutt	0	1	0.100167
4583	10every60	32	3	1	Headbutt	0	1	0.100167
4583	10every60	32	3	1	Headbutt	0	1	0.100167
4583	10every60	32	3	1	Headbutt	0	1	0.100167
4557	10every60	32	1	1	Headbutt	0	1	0.100167
4583	10every60	32	3	1	Headbutt	0	1	0.100167
4649	10every60	32	5	13.332	Tongue Rolling	1.1249	3.6513	0.373773
4604	10every60	32	3	1	Headbutt	0	1	0.100167
4550	10every60	32	3	1	Headbutt	0	1	0.100167
4604	10every60	32	3	1	Headbutt	0	1	0.100167
4570	10every60	32	3	18.055	Allogroom	1.2566	4.24912	0.438864
4550	10every60	32	3	56.129	Utilizing Brush	1.74919	7.49193	0.846843
4585	10every60	32	3	6.399	Tongue Rolling	0.806112	2.52962	0.255741
4585	10every60	32	3	1	Headbutt	0	1	0.100167
4558	10every60	32	5	185.119	Allogroom	2.26745	13.6058
4544	10every60	32	5	1	Headbutt	0	1	0.100167
4557	10every60	32	1	1	Headbutt	0	1	0.100167
4539	10every60	32	1	1	Headbutt	0	1	0.100167
4557	10every60	32	1	1	Headbutt	0	1	0.100167
4557	10every60	32	1	1	Headbutt	0	1	0.100167
4539	10every60	32	1	1	Headbutt	0	1	0.100167
4557	10every60	32	1	1	Headbutt	0	1	0.100167
4571	10every60	32	5	1	Headbutt	0	1	0.100167
4597	10every60	32	5	1	Headbutt	0	1	0.100167
4541	10every60	32	1	1	Headbutt	0	1	0.100167
4585	10every60	32	3	1	Headbutt	0	1	0.100167
4541	10every60	32	1	1	Headbutt	0	1	0.100167
4583	10every60	32	3	1	Headbutt	0	1	0.100167
4539	10every60	32	1	1	Headbutt	0	1	0.100167
4539	10every60	32	1	1	Headbutt	0	1	0.100167
4583	10every60	32	3	1	Headbutt	0	1	0.100167
4571	10every60	32	5	1	Headbutt	0	1	0.100167
4585	10every60	32	3	1	Headbutt	0	1	0.100167
4539	10every60	32	1	1	Headbutt	0	1	0.100167
4541	10every60	32	1	1	Headbutt	0	1	0.100167
4578	10every60	32	5	1	Headbutt	0	1	0.100167
4585	10every60	32	3	1	Headbutt	0	1	0.100167
4585	10every60	32	3	1	Headbutt	0	1	0.100167
4583	10every60	32	3	1	Headbutt	0	1	0.100167
4585	10every60	32	3	1	Headbutt	0	1	0.100167
4585	10every60	32	3	1	Headbutt	0	1	0.100167
4609	10every60	32	3	1	Headbutt	0	1	0.100167
4583	10every60	32	3	1	Headbutt	0	1	0.100167
4609	10every60	32	3	1	Headbutt	0	1	0.100167
4649	10every60	32	5	1	Headbutt	0	1	0.100167
4550	10every60	32	3	1	Headbutt	0	1	0.100167
4583	10every60	32	3	1	Headbutt	0	1	0.100167
4585	10every60	32	3	1	Headbutt	0	1	0.100167
4585	10every60	32	3	1	Headbutt	0	1	0.100167
4585	10every60	32	3	1	Headbutt	0	1	0.100167
4609	10every60	32	3	1	Headbutt	0	1	0.100167
4585	10every60	32	3	1	Headbutt	0	1	0.100167
4609	10every60	32	3	1	Headbutt	0	1	0.100167
4609	10every60	32	3	1	Headbutt	0	1	0.100167
4550	10every60	32	3	1	Headbutt	0	1	0.100167
4550	10every60	32	3	1	Headbutt	0	1	0.100167
4604	10every60	32	3	1	Headbutt	0	1	0.100167
4571	10every60	32	5	1	Headbutt	0	1	0.100167
4604	10every60	32	3	1	Headbutt	0	1	0.100167
4570	10every60	32	3	1	Headbutt	0	1	0.100167
4539	10every60	32	1	1	Headbutt	0	1	0.100167
4632	10every60	32	3	1	Headbutt	0	1	0.100167
4585	10every60	32	3	1	Headbutt	0	1	0.100167
4561	10every60	32	5	1	Headbutt	0	1	0.100167
4561	10every60	32	5	1	Headbutt	0	1	0.100167
4597	10every60	32	5	1	Headbutt	0	1	0.100167
4578	10every60	32	5	1	Headbutt	0	1	0.100167
4597	10every60	32	5	1	Headbutt	0	1	0.100167
4550	10every60	32	3	1	Headbutt	0	1	0.100167
4570	10every60	32	3	1	Headbutt	0	1	0.100167
4570	10every60	32	3	1	Headbutt	0	1	0.100167
4550	10every60	32	3	1	Headbutt	0	1	0.100167
4583	10every60	32	3	1	Headbutt	0	1	0.100167
4585	10every60	32	3	1	Headbutt	0	1	0.100167
4585	10every60	32	3	1	Headbutt	0	1	0.100167
4583	10every60	32	3	1	Headbutt	0	1	0.100167
4585	10every60	32	3	1	Headbutt	0	1	0.100167
4583	10every60	32	3	1	Headbutt	0	1	0.100167
4585	10every60	32	3	1	Headbutt	0	1	0.100167
4583	10every60	32	3	1	Headbutt	0	1	0.100167
4585	10every60	32	3	1	Headbutt	0	1	0.100167
4597	10every60	32	5	1	Headbutt	0	1	0.100167
4583	10every60	32	3	1	Headbutt	0	1	0.100167
4585	10every60	32	3	1	Headbutt	0	1	0.100167
4539	10every60	32	1	1	Headbutt	0	1	0.100167
4597	10every60	32	5	1	Headbutt	0	1	0.100167
4575	10every60	32	1	1	Headbutt	0	1	0.100167
4575	10every60	32	1	1	Headbutt	0	1	0.100167
4570	10every60	32	3	1	Headbutt	0	1	0.100167
4588	10every60	32	1	1	Headbutt	0	1	0.100167
4588	10every60	32	1	1	Headbutt	0	1	0.100167
4588	10every60	32	1	1	Headbutt	0	1	0.100167
4597	10every60	32	5	1	Headbutt	0	1	0.100167
4588	10every60	32	1	1	Headbutt	0	1	0.100167
4597	10every60	32	5	1	Headbutt	0	1	0.100167
4561	10every60	32	5	1	Headbutt	0	1	0.100167
4578	10every60	32	5	1	Headbutt	0	1	0.100167
4578	10every60	32	5	1	Headbutt	0	1	0.100167
4597	10every60	32	5	1	Headbutt	0	1	0.100167
4578	10every60	32	5	1	Headbutt	0	1	0.100167
4597	10every60	32	5	1	Headbutt	0	1	0.100167
4597	10every60	32	5	1	Headbutt	0	1	0.100167
4541	10every60	32	1	1	Headbutt	0	1	0.100167
4541	10every60	32	1	1	Headbutt	0	1	0.100167
4541	10every60	32	1	1	Headbutt	0	1	0.100167
4557	10every60	32	1	1	Headbutt	0	1	0.100167
4541	10every60	32	1	1	Headbutt	0	1	0.100167
4588	10every60	32	1	1	Headbutt	0	1	0.100167
4588	10every60	32	1	1	Headbutt	0	1	0.100167
4541	10every60	32	1	1	Headbutt	0	1	0.100167
4588	10every60	32	1	1	Headbutt	0	1	0.100167
4541	10every60	32	1	1	Headbutt	0	1	0.100167
4541	10every60	32	1	1	Headbutt	0	1	0.100167
4588	10every60	32	1	1	Headbutt	0	1	0.100167
4588	10every60	32	1	1	Headbutt	0	1	0.100167
4541	10every60	32	1	1	Headbutt	0	1	0.100167
4649	10every60	32	5	1	Headbutt	0	1	0.100167
4583	10every60	32	3	1	Headbutt	0	1	0.100167
4570	10every60	32	3	1	Headbutt	0	1	0.100167
4570	10every60	32	3	1	Headbutt	0	1	0.100167
4583	10every60	32	3	1	Headbutt	0	1	0.100167
4570	10every60	32	3	1	Headbutt	0	1	0.100167
4616	10every60	32	3	1	Headbutt	0	1	0.100167
4570	10every60	32	3	1	Headbutt	0	1	0.100167
4570	10every60	32	3	1	Headbutt	0	1	0.100167
4570	10every60	32	3	1	Headbutt	0	1	0.100167
4583	10every60	32	3	1	Headbutt	0	1	0.100167
4583	10every60	32	3	1	Headbutt	0	1	0.100167
4585	10every60	32	3	1	Headbutt	0	1	0.100167
4583	10every60	32	3	1	Headbutt	0	1	0.100167
4583	10every60	32	3	1	Headbutt	0	1	0.100167
4585	10every60	32	3	1	Headbutt	0	1	0.100167
4570	10every60	32	3	1	Headbutt	0	1	0.100167
4597	10every60	32	5	1	Headbutt	0	1	0.100167
4609	10every60	32	3	1	Headbutt	0	1	0.100167
4539	10every60	32	1	9.334	Tongue Rolling	0.970068	3.05516	0.31048
4539	10every60	32	1	5.135	Tongue Rolling	0.71054	2.26605	0.228591
4539	10every60	32	1	19.132	Tongue Rolling	1.28176	4.37401	0.452707
4539	10every60	32	1	12.677	Tongue Rolling	1.10302	3.56048	0.364035
4539	10every60	32	1	13.332	Tongue Rolling	1.1249	3.6513	0.373773
4539	10every60	32	1	6.667	Tongue Rolling	0.82393	2.58205	0.261164
4539	10every60	32	1	10.134	Tongue Rolling	1.00578	3.18339	0.323977
4539	10every60	32	1	35.198	Tongue Rolling	1.54652	5.93279	0.635126
4539	10every60	32	1	44.003	Tongue Rolling	1.64348	6.63348	0.725283
4544	10every60	32	5	8.615	Allogroom	0.935255	2.93513	0.2979
4544	10every60	32	5	15.037	Tongue Rolling	1.17716	3.87776	0.398217
4561	10every60	32	5	4.914	Bar Licking	0.691435	2.21675	0.223532
4564	10every60	32	1	8.867	Tongue Rolling	0.947777	2.97775	0.302361
4564	10every60	32	1	30.797	Bar Licking	1.48851	5.5495	0.588303
4570	10every60	32	3	20.874	Tongue Rolling	1.31961	4.56881	0.474485
4570	10every60	32	3	8.572	Tongue Rolling	0.933082	2.9278	0.297133
4570	10every60	32	3	15.305	Tongue Rolling	1.18483	3.91216	0.401953
4570	10every60	32	3	38.114	Tongue Rolling	1.58108	6.17365	0.665389
4570	10every60	32	3	42.425	Tongue Rolling	1.62762	6.51345	0.709355
4570	10every60	32	3	70.805	Allogroom	1.85006	8.41457	0.999974
4570	10every60	32	3	35.491	Allogroom	1.55012	5.95743	0.638191
4570	10every60	32	3	84.386	Allogroom	1.92627	9.18619	1.16457
4570	10every60	32	3	19.932	Tongue Rolling	1.29955	4.46453	0.462797
4570	10every60	32	3	10.499	Tongue Rolling	1.02115	3.24022	0.329977
4570	10every60	32	3	30.274	Tongue Rolling	1.48107	5.50218	0.582625
4570	10every60	32	3	23.497	Tongue Rolling	1.37101	4.84737	0.506063
4570	10every60	32	3	21.908	Tongue Rolling	1.3406	4.6806	0.487094
4570	10every60	32	3	15.75	Tongue Rolling	1.19728	3.96863	0.408096
4570	10every60	32	3	10.992	Tongue Rolling	1.04108	3.31542	0.337937
4570	10every60	32	3	20.515	Tongue Rolling	1.31207	4.52935	0.470054
4570	10every60	32	3	20.711	Tongue Rolling	1.3162	4.55093	0.472477
4570	10every60	32	3	42.536	Allogroom	1.62876	6.52196	0.710478
4570	10every60	32	3	0.91	Allogroom	-0.0409586	0.953939	0.0955392
4571	10every60	32	5	13.665	Tongue Rolling	1.13561	3.69662	0.378645
4571	10every60	32	5	10.15	Tongue Rolling	1.00647	3.18591	0.324242
4571	10every60	32	5	28.051	Tongue Rolling	1.44795	5.29632	0.558167
4571	10every60	32	5	22.547	Tongue Rolling	1.35309	4.74837	0.494779
4571	10every60	32	5	22.557	Tongue Rolling	1.35328	4.74942	0.494898
4571	10every60	32	5	8.486	Tongue Rolling	0.928703	2.91307	0.295593
4575	10every60	32	1	15.863	Tongue Rolling	1.20039	3.98284	0.409645
4575	10every60	32	1	12.801	Tongue Rolling	1.10724	3.57785	0.365895
4575	10every60	32	1	47.327	Bar Licking	1.67511	6.87946	0.758655
4575	10every60	32	1	22.011	Bar Licking	1.34264	4.69159	0.488338
4575	10every60	32	1	33.998	Allogroom	1.53145	5.83078	0.622512
4578	10every60	32	5	7.802	Allogroom	0.892206	2.79321	0.283086
4583	10every60	32	3	8.592	Tongue Rolling	0.934094	2.93121	0.29749
4583	10every60	32	3	22.129	Tongue Rolling	1.34496	4.70415	0.489761
4583	10every60	32	3	59.455	Allogroom	1.77419	7.71071	0.880521
4585	10every60	32	3	42.449	Tongue Rolling	1.62787	6.51529	0.709598
4585	10every60	32	3	34.951	Tongue Rolling	1.54346	5.91194	0.632538
4585	10every60	32	3	18.254	Tongue Rolling	1.26136	4.27247	0.441446
4585	10every60	32	3	28.531	Tongue Rolling	1.45532	5.34144	0.563495
4585	10every60	32	3	29.429	Tongue Rolling	1.46878	5.42485	0.573392
4585	10every60	32	3	26.332	Tongue Rolling	1.42048	5.13147	0.538848
4585	10every60	32	3	17.805	Tongue Rolling	1.25054	4.2196	0.435606
4585	10every60	32	3	18.565	Tongue Rolling	1.26869	4.30871	0.445458
4585	10every60	32	3	25.981	Tongue Rolling	1.41466	5.09716	0.534854
4588	10every60	32	1	7.799	Tongue Rolling	0.892039	2.79267	0.283031
4588	10every60	32	1	64.007	Tongue Rolling	1.80623	8.00044	0.927368
4604	10every60	32	3	18.999	Tongue Rolling	1.27873	4.35878	0.451014
4604	10every60	32	3	13.191	Tongue Rolling	1.12028	3.63194	0.371694
4609	10every60	32	3	16.395	Tongue Rolling	1.21471	4.04907	0.416878
4609	10every60	32	3	6.498	Tongue Rolling	0.81278	2.54912	0.257756
4609	10every60	32	3	6.995	Tongue Rolling	0.844788	2.64481	0.267665
4616	10every60	32	3	28.064	Tongue Rolling	1.44815	5.29755	0.558311
4616	10every60	32	3	13.858	Tongue Rolling	1.1417	3.72263	0.381446
4616	10every60	32	3	15.997	Tongue Rolling	1.20404	3.99962	0.411476
4616	10every60	32	3	5.996	Tongue Rolling	0.777862	2.44867	0.247383
4617	10every60	32	5	9.372	Tongue Rolling	0.971832	3.06137	0.311133
4617	10every60	32	5	11.98	Tongue Rolling	1.07846	3.46121	0.353434
4617	10every60	32	5	34.998	Tongue Rolling	1.54404	5.91591	0.633031
4617	10every60	32	5	12.066	Tongue Rolling	1.08156	3.47361	0.354756
4617	10every60	32	5	5.571	Tongue Rolling	0.745933	2.3603	0.238278
4617	10every60	32	5	12.37	Tongue Rolling	1.09237	3.5171	0.359397
4617	10every60	32	5	20.31	Tongue Rolling	1.30771	4.50666	0.467511
4617	10every60	32	5	27.848	Tongue Rolling	1.44479	5.27712	0.555905
4617	10every60	32	5	14.178	Tongue Rolling	1.15161	3.76537	0.386055
4617	10every60	32	5	22.545	Tongue Rolling	1.35305	4.74816	0.494755
4617	10every60	32	5	28.916	Tongue Rolling	1.46114	5.37736	0.56775
4617	10every60	32	5	34.292	Tongue Rolling	1.53519	5.85594	0.625612
4617	10every60	32	5	27.873	Tongue Rolling	1.44518	5.27949	0.556184
4621	10every60	32	1	30.071	Tongue Rolling	1.47815	5.4837	0.580414
4621	10every60	32	1	16.801	Tongue Rolling	1.22534	4.0989	0.422334
4624	10every60	32	1	13.33	Tongue Rolling	1.12483	3.65103	0.373743
4649	10every60	32	5	8.8	Tongue Rolling	0.944483	2.96648	0.301181
4601	15every60	1	1	1	Headbutt	0	1	0.100167
4588	15every60	1	1	1	Headbutt	0	1	0.100167
4621	15every60	1	1	1	Headbutt	0	1	0.100167
4588	15every60	1	1	1	Headbutt	0	1	0.100167
4588	15every60	1	1	1	Headbutt	0	1	0.100167
4588	15every60	1	1	1	Headbutt	0	1	0.100167
4588	15every60	1	1	1	Headbutt	0	1	0.100167
4575	15every60	1	1	1	Headbutt	0	1	0.100167
4575	15every60	1	1	1	Headbutt	0	1	0.100167
4624	15every60	1	1	1	Headbutt	0	1	0.100167
4575	15every60	1	1	1	Headbutt	0	1	0.100167
4624	15every60	1	1	1	Headbutt	0	1	0.100167
4575	15every60	1	1	1	Headbutt	0	1	0.100167
4575	15every60	1	1	1	Headbutt	0	1	0.100167
4575	15every60	1	1	1	Headbutt	0	1	0.100167
4575	15every60	1	1	1	Headbutt	0	1	0.100167
4588	15every60	1	1	1	Headbutt	0	1	0.100167
4588	15every60	1	1	1	Headbutt	0	1	0.100167
4575	15every60	1	1	1	Headbutt	0	1	0.100167
4588	15every60	1	1	1	Headbutt	0	1	0.100167
4575	15every60	1	1	1	Headbutt	0	1	0.100167
4575	15every60	1	1	1	Headbutt	0	1	0.100167
4575	15every60	1	1	1	Headbutt	0	1	0.100167
4575	15every60	1	1	1	Headbutt	0	1	0.100167
4588	15every60	1	1	1	Headbutt	0	1	0.100167
4575	15every60	1	1	1	Headbutt	0	1	0.100167
4575	15every60	1	1	1	Headbutt	0	1	0.100167
4588	15every60	1	1	1	Headbutt	0	1	0.100167
4588	15every60	1	1	1	Headbutt	0	1	0.100167
4588	15every60	1	1	1	Headbutt	0	1	0.100167
4575	15every60	1	1	1	Headbutt	0	1	0.100167
4575	15every60	1	1	1	Headbutt	0	1	0.100167
4575	15every60	1	1	1	Headbutt	0	1	0.100167
4575	15every60	1	1	1	Headbutt	0	1	0.100167
4550	15every60	1	3	1	Headbutt	0	1	0.100167
4550	15every60	1	3	1	Headbutt	0	1	0.100167
4550	15every60	1	3	1	Headbutt	0	1	0.100167
4550	15every60	1	3	1	Headbutt	0	1	0.100167
4570	15every60	1	3	1	Headbutt	0	1	0.100167
4570	15every60	1	3	1	Headbutt	0	1	0.100167
4609	15every60	1	3	1	Headbutt	0	1	0.100167
4609	15every60	1	3	1	Headbutt	0	1	0.100167
4585	15every60	1	3	1	Headbutt	0	1	0.100167
4571	15every60	1	5	1	Headbutt	0	1	0.100167
4576	15every60	1	5	1	Headbutt	0	1	0.100167
4544	15every60	1	5	1	Headbutt	0	1	0.100167
4544	15every60	1	5	1	Headbutt	0	1	0.100167
4539	15every60	1	1	14.733	Utilizing Brush	1.16829	3.83836	0.393947
4539	15every60	1	1	7.069	Utilizing Brush	0.849358	2.65876	0.269112
4539	15every60	1	1	0.468	Utilizing Brush	-0.329754	0.684105	0.068464
4539	15every60	1	1	10.4	Tongue Rolling	1.01703	3.2249	0.328359
4544	15every60	1	5	293.096	Utilizing Brush	2.46701	17.12
4544	15every60	1	5	127.87	Utilizing Brush	2.10677	11.308
4544	15every60	1	5	472.304	Utilizing Brush	2.67422	21.7326
4544	15every60	1	5	145.458	Allogroom	2.16274	12.0606
4544	15every60	1	5	46.331	Allogroom	1.66587	6.80669	0.748675
4544	15every60	1	5	71.728	Utilizing Brush	1.85569	8.46924	1.01017
4550	15every60	1	3	11.613	Utilizing Brush	1.06494	3.40779	0.347745
4550	15every60	1	3	13.542	Utilizing Brush	1.13168	3.67995	0.376851
4550	15every60	1	3	142.054	Utilizing Brush	2.15245	11.9186
4557	15every60	1	1	5.334	Tongue Rolling	0.727053	2.30955	0.233059
4557	15every60	1	1	8.868	Allogroom	0.947826	2.97792	0.302379
4557	15every60	1	1	15.38	Allogroom	1.18696	3.92173	0.402993
4557	15every60	1	1	83.198	Bar Licking	1.92011	9.12129	1.14845
4557	15every60	1	1	63.328	Bar Licking	1.8016	7.95789	0.920309
4557	15every60	1	1	56.33	Bar Licking	1.75074	7.50533	0.848868
4557	15every60	1	1	68.645	Bar Licking	1.83661	8.28523	0.976464
4557	15every60	1	1	45.757	Allogroom	1.66046	6.76439	0.742917
4557	15every60	1	1	19.227	Allogroom	1.28391	4.38486	0.453913
4557	15every60	1	1	15.464	Allogroom	1.18932	3.93243	0.404156
4557	15every60	1	1	59.463	Bar Licking	1.77425	7.71123	0.880602
4557	15every60	1	1	49.795	Bar Licking	1.69719	7.05656	0.783348
4561	15every60	1	5	54.265	Bar Licking	1.73452	7.36648	0.8281
4561	15every60	1	5	173.591	Utilizing Brush	2.23953	13.1754
4561	15every60	1	5	370.68	Utilizing Brush	2.569	19.2531
4570	15every60	1	3	18.665	Utilizing Brush	1.27103	4.3203	0.446743
4570	15every60	1	3	26.539	Utilizing Brush	1.42388	5.1516	0.541195
4570	15every60	1	3	12.34	Utilizing Brush	1.09132	3.51283	0.358941
4570	15every60	1	3	84.999	Allogroom	1.92941	9.21949	1.17308
4571	15every60	1	5	272.081	Utilizing Brush	2.4347	16.4949
4571	15every60	1	5	157.099	Utilizing Brush	2.19617	12.5339
4571	15every60	1	5	199.648	Utilizing Brush	2.30026	14.1297
4571	15every60	1	5	208.391	Utilizing Brush	2.31888	14.4358
4571	15every60	1	5	20.268	Tongue Rolling	1.30681	4.502	0.466989
4573	15every60	1	3	11.597	Allogroom	1.06435	3.40544	0.347495
4573	15every60	1	3	16.668	Allogroom	1.22188	4.08265	0.420552
4573	15every60	1	3	31.186	Allogroom	1.49396	5.58444	0.592509
4573	15every60	1	3	11.402	Allogroom	1.05698	3.37668	0.344439
4573	15every60	1	3	14.738	Allogroom	1.16844	3.83901	0.394017
4573	15every60	1	3	23.736	Allogroom	1.37541	4.87196	0.508876
4573	15every60	1	3	131.119	Allogroom	2.11767	11.4507
4575	15every60	1	1	5.152	Tongue Rolling	0.711976	2.2698	0.228976
4575	15every60	1	1	9.867	Bar Licking	0.994185	3.14118	0.319527
4575	15every60	1	1	16.8	Bar Licking	1.22531	4.09878	0.42232
4575	15every60	1	1	5.267	Allogroom	0.721563	2.29499	0.231563
4575	15every60	1	1	67.982	Allogroom	1.83239	8.24512	0.969339
4575	15every60	1	1	46.664	Bar Licking	1.66898	6.83111	0.752013
4575	15every60	1	1	26.332	Bar Licking	1.42048	5.13147	0.538848
4575	15every60	1	1	14.399	Allogroom	1.15833	3.7946	0.389213
4576	15every60	1	5	188.387	Utilizing Brush	2.27505	13.7254
4576	15every60	1	5	53.595	Allogroom	1.72912	7.32086	0.821379
4578	15every60	1	5	314.913	Utilizing Brush	2.49819	17.7458
4583	15every60	1	3	8.801	Allogroom	0.944532	2.96665	0.301198
4583	15every60	1	3	29.732	Utilizing Brush	1.47322	5.45271	0.576712
4585	15every60	1	3	21.531	Utilizing Brush	1.33306	4.64015	0.482522
4585	15every60	1	3	119.137	Utilizing Brush	2.07605	10.915
4597	15every60	1	5	17.332	Bar Licking	1.23885	4.16317	0.429391
4597	15every60	1	5	8.532	Tongue Rolling	0.931051	2.92096	0.296418
4597	15every60	1	5	143.839	Bar Licking	2.15788	11.9933
4601	15every60	1	1	97.499	Utilizing Brush	1.989	9.87416	1.41198
4616	15every60	1	3	229.253	Allogroom	2.36032	15.1411
4616	15every60	1	3	64.953	Utilizing Brush	1.8126	8.05934	0.937252
4616	15every60	1	3	95.057	Utilizing Brush	1.97798	9.74972	1.34659
4617	15every60	1	5	113.793	Utilizing Brush	2.05612	10.6674
4621	15every60	1	1	24.837	Allogroom	1.3951	4.98367	0.521715
4621	15every60	1	1	17.335	Allogroom	1.23892	4.16353	0.429431
4621	15every60	1	1	379.303	Allogroom	2.57899	19.4757
4624	15every60	1	1	1.561	Allogroom	0.193403	1.2494	0.125267
4624	15every60	1	1	166.12	Utilizing Brush	2.22042	12.8888
4624	15every60	1	1	15.266	Utilizing Brush	1.18373	3.90717	0.401411
4624	15every60	1	1	114.458	Utilizing Brush	2.05865	10.6985
4632	15every60	1	3	199.984	Utilizing Brush	2.301	14.1416
4601	15every60	1	1	1	Headbutt	0	1	0.100167
4557	15every60	1	1	1	Headbutt	0	1	0.100167
4601	15every60	1	1	1	Headbutt	0	1	0.100167
4601	15every60	1	1	1	Headbutt	0	1	0.100167
4557	15every60	1	1	1	Headbutt	0	1	0.100167
4601	15every60	1	1	1	Headbutt	0	1	0.100167
4601	15every60	1	1	1	Headbutt	0	1	0.100167
4557	15every60	1	1	1	Headbutt	0	1	0.100167
4601	15every60	1	1	1	Headbutt	0	1	0.100167
4588	15every60	1	1	1	Headbutt	0	1	0.100167
4601	15every60	1	1	1	Headbutt	0	1	0.100167
4564	15every60	1	1	1	Headbutt	0	1	0.100167
4588	15every60	1	1	1	Headbutt	0	1	0.100167
4588	15every60	1	1	1	Headbutt	0	1	0.100167
4539	15every60	1	1	1	Headbutt	0	1	0.100167
4588	15every60	1	1	1	Headbutt	0	1	0.100167
4575	15every60	1	1	1	Headbutt	0	1	0.100167
4575	15every60	1	1	1	Headbutt	0	1	0.100167
4588	15every60	1	1	1	Headbutt	0	1	0.100167
4575	15every60	1	1	1	Headbutt	0	1	0.100167
4588	15every60	1	1	1	Headbutt	0	1	0.100167
4588	15every60	1	1	1	Headbutt	0	1	0.100167
4588	15every60	1	1	1	Headbutt	0	1	0.100167
4588	15every60	1	1	1	Headbutt	0	1	0.100167
4575	15every60	1	1	1	Headbutt	0	1	0.100167
4588	15every60	1	1	1	Headbutt	0	1	0.100167
4575	15every60	1	1	1	Headbutt	0	1	0.100167
4557	15every60	1	1	1	Headbutt	0	1	0.100167
4601	15every60	1	1	1	Headbutt	0	1	0.100167
4557	15every60	1	1	1	Headbutt	0	1	0.100167
4601	15every60	1	1	1	Headbutt	0	1	0.100167
4601	15every60	1	1	1	Headbutt	0	1	0.100167
4624	15every60	1	1	1	Headbutt	0	1	0.100167
4624	15every60	1	1	1	Headbutt	0	1	0.100167
4557	15every60	1	1	1	Headbutt	0	1	0.100167
4557	15every60	1	1	1	Headbutt	0	1	0.100167
4601	15every60	1	1	1	Headbutt	0	1	0.100167
4624	15every60	1	1	1	Headbutt	0	1	0.100167
4588	15every60	1	1	1	Headbutt	0	1	0.100167
4588	15every60	1	1	1	Headbutt	0	1	0.100167
4588	15every60	1	1	1	Headbutt	0	1	0.100167
4541	15every60	1	1	1	Headbutt	0	1	0.100167
4588	15every60	1	1	1	Headbutt	0	1	0.100167
4541	15every60	1	1	1	Headbutt	0	1	0.100167
4557	15every60	1	1	1	Headbutt	0	1	0.100167
4557	15every60	1	1	1	Headbutt	0	1	0.100167
4557	15every60	1	1	1	Headbutt	0	1	0.100167
4557	15every60	1	1	1	Headbutt	0	1	0.100167
4541	15every60	1	1	1	Headbutt	0	1	0.100167
4557	15every60	1	1	1	Headbutt	0	1	0.100167
4601	15every60	1	1	1	Headbutt	0	1	0.100167
4541	15every60	1	1	1	Headbutt	0	1	0.100167
4557	15every60	1	1	1	Headbutt	0	1	0.100167
4585	15every60	1	3	1	Headbutt	0	1	0.100167
4604	15every60	1	3	1	Headbutt	0	1	0.100167
4616	15every60	1	3	1	Headbutt	0	1	0.100167
4632	15every60	1	3	1	Headbutt	0	1	0.100167
4573	15every60	1	3	1	Headbutt	0	1	0.100167
4616	15every60	1	3	1	Headbutt	0	1	0.100167
4632	15every60	1	3	1	Headbutt	0	1	0.100167
4632	15every60	1	3	1	Headbutt	0	1	0.100167
4573	15every60	1	3	1	Headbutt	0	1	0.100167
4573	15every60	1	3	1	Headbutt	0	1	0.100167
4616	15every60	1	3	1	Headbutt	0	1	0.100167
4583	15every60	1	3	1	Headbutt	0	1	0.100167
4583	15every60	1	3	1	Headbutt	0	1	0.100167
4583	15every60	1	3	1	Headbutt	0	1	0.100167
4583	15every60	1	3	1	Headbutt	0	1	0.100167
4583	15every60	1	3	1	Headbutt	0	1	0.100167
4609	15every60	1	3	1	Headbutt	0	1	0.100167
4604	15every60	1	3	1	Headbutt	0	1	0.100167
4609	15every60	1	3	1	Headbutt	0	1	0.100167
4585	15every60	1	3	1	Headbutt	0	1	0.100167
4649	15every60	1	5	1	Headbutt	0	1	0.100167
4597	15every60	1	5	1	Headbutt	0	1	0.100167
4571	15every60	1	5	1	Headbutt	0	1	0.100167
4597	15every60	1	5	1	Headbutt	0	1	0.100167
4576	15every60	1	5	1	Headbutt	0	1	0.100167
4576	15every60	1	5	1	Headbutt	0	1	0.100167
4597	15every60	1	5	1	Headbutt	0	1	0.100167
4576	15every60	1	5	1	Headbutt	0	1	0.100167
4576	15every60	1	5	1	Headbutt	0	1	0.100167
4576	15every60	1	5	1	Headbutt	0	1	0.100167
4576	15every60	1	5	1	Headbutt	0	1	0.100167
4597	15every60	1	5	1	Headbutt	0	1	0.100167
4597	15every60	1	5	1	Headbutt	0	1	0.100167
4597	15every60	1	5	1	Headbutt	0	1	0.100167
4649	15every60	1	5	1	Headbutt	0	1	0.100167
4597	15every60	1	5	1	Headbutt	0	1	0.100167
4597	15every60	1	5	1	Headbutt	0	1	0.100167
4597	15every60	1	5	1	Headbutt	0	1	0.100167
4561	15every60	1	5	1	Headbutt	0	1	0.100167
4649	15every60	1	5	1	Headbutt	0	1	0.100167
4544	15every60	1	5	1	Headbutt	0	1	0.100167
4558	15every60	1	5	1	Headbutt	0	1	0.100167
4558	15every60	1	5	1	Headbutt	0	1	0.100167
4558	15every60	1	5	1	Headbutt	0	1	0.100167
4558	15every60	1	5	1	Headbutt	0	1	0.100167
4558	15every60	1	5	1	Headbutt	0	1	0.100167
4558	15every60	1	5	1	Headbutt	0	1	0.100167
4558	15every60	1	5	1	Headbutt	0	1	0.100167
4539	15every60	1	1	24.003	Tongue Rolling	1.38027	4.89929	0.512008
4539	15every60	1	1	5.334	Tongue Rolling	0.727053	2.30955	0.233059
4539	15every60	1	1	5.806	Tongue Rolling	0.763877	2.40956	0.243351
4539	15every60	1	1	204.144	Bar Licking	2.30994	14.2879
4557	15every60	1	1	50.135	Allogroom	1.70014	7.08061	0.786748
4557	15every60	1	1	39.53	Allogroom	1.59693	6.28729	0.679918
4557	15every60	1	1	6.935	Allogroom	0.841046	2.63344	0.266487
4557	15every60	1	1	6.664	Allogroom	0.823735	2.58147	0.261104
4557	15every60	1	1	8.53	Allogroom	0.930949	2.92062	0.296382
4557	15every60	1	1	7.2	Allogroom	0.857332	2.68328	0.271657
4588	15every60	1	1	8.532	Bar Licking	0.931051	2.92096	0.296418
4557	15every60	1	1	6.506	Allogroom	0.813314	2.55069	0.257919
4588	15every60	1	1	11.467	Bar Licking	1.05945	3.3863	0.34546
4557	15every60	1	1	6.664	Bar Licking	0.823735	2.58147	0.261104
4588	15every60	1	1	8.001	Tongue Rolling	0.903144	2.8286	0.286775
4557	15every60	1	1	1.736	Bar Licking	0.23955	1.31757	0.132142
4539	15every60	1	1	52.799	Allogroom	1.72263	7.26629	0.813403
4621	15every60	1	1	10.395	Allogroom	1.01682	3.22413	0.328277
4575	15every60	1	1	12.93	Bar Licking	1.1116	3.59583	0.367821
4575	15every60	1	1	6.4	Bar Licking	0.80618	2.52982	0.255762
4575	15every60	1	1	12.533	Tongue Rolling	1.09806	3.5402	0.361866
4575	15every60	1	1	8.799	Bar Licking	0.944433	2.96631	0.301163
4557	15every60	1	1	75.462	Bar Licking	1.87773	8.68689	1.05255
4557	15every60	1	1	55.422	Bar Licking	1.74368	7.4446	0.839725
4557	15every60	1	1	71.728	Bar Licking	1.85569	8.46924	1.01017
4621	15every60	1	1	20.956	Allogroom	1.32131	4.57777	0.475493
4557	15every60	1	1	118.139	Allogroom	2.07239	10.8692
4575	15every60	1	1	14.396	Allogroom	1.15824	3.79421	0.38917
4539	15every60	1	1	4.268	Tongue Rolling	0.630224	2.06591	0.20809
4557	15every60	1	1	63.532	Bar Licking	1.80299	7.9707	0.922427
4557	15every60	1	1	42.064	Bar Licking	1.62391	6.48568	0.705701
4557	15every60	1	1	70.33	Bar Licking	1.84714	8.3863	0.994763
4575	15every60	1	1	39.675	Bar Licking	1.59852	6.29881	0.6814
4575	15every60	1	1	14.67	Allogroom	1.16643	3.83014	0.393057
4539	15every60	1	1	78.325	Tongue Rolling	1.8939	8.85014	1.08652
4624	15every60	1	1	7.866	Allogroom	0.895754	2.80464	0.284277
4539	15every60	1	1	186.598	Bar Licking	2.27091	13.6601
4557	15every60	1	1	11.467	Allogroom	1.05945	3.3863	0.34546
4557	15every60	1	1	42.662	Allogroom	1.63004	6.53162	0.711752
4557	15every60	1	1	14.135	Allogroom	1.1503	3.75965	0.385438
4621	15every60	1	1	30.387	Tongue Rolling	1.48269	5.51244	0.583855
4557	15every60	1	1	8.797	Allogroom	0.944335	2.96597	0.301128
4539	15every60	1	1	10.669	Bar Licking	1.02812	3.26634	0.33274
4609	15every60	1	3	62.795	Tongue Rolling	1.79793	7.92433	0.914787
4583	15every60	1	3	30.318	Tongue Rolling	1.4817	5.50618	0.583104
4573	15every60	1	3	16.267	Tongue Rolling	1.21131	4.03324	0.415146
4583	15every60	1	3	8.533	Tongue Rolling	0.931102	2.92113	0.296435
4583	15every60	1	3	13.332	Tongue Rolling	1.1249	3.6513	0.373773
4573	15every60	1	3	16.8	Tongue Rolling	1.22531	4.09878	0.42232
4570	15every60	1	3	12.594	Tongue Rolling	1.10016	3.5488	0.362786
4570	15every60	1	3	25.865	Tongue Rolling	1.41271	5.08576	0.533531
4570	15every60	1	3	23.198	Tongue Rolling	1.36545	4.81643	0.502529
4570	15every60	1	3	15.466	Tongue Rolling	1.18938	3.93268	0.404184
4573	15every60	1	3	20.799	Allogroom	1.31804	4.56059	0.473562
4573	15every60	1	3	37.597	Allogroom	1.57515	6.13164	0.66006
4573	15every60	1	3	28.066	Allogroom	1.44818	5.29774	0.558334
4570	15every60	1	3	13.354	Tongue Rolling	1.12561	3.65431	0.374096
4570	15every60	1	3	24.8	Tongue Rolling	1.39445	4.97996	0.521286
4570	15every60	1	3	17.331	Tongue Rolling	1.23882	4.16305	0.429378
4585	15every60	1	3	27.998	Tongue Rolling	1.44713	5.29131	0.557577
4570	15every60	1	3	40.798	Tongue Rolling	1.61064	6.38733	0.692851
4585	15every60	1	3	2.135	Tongue Rolling	0.329398	1.46116	0.146641
4570	15every60	1	3	31.733	Tongue Rolling	1.50151	5.63321	0.598399
4570	15every60	1	3	22.666	Tongue Rolling	1.35537	4.76088	0.496201
4604	15every60	1	3	6.399	Tongue Rolling	0.806112	2.52962	0.255741
4573	15every60	1	3	7.732	Tongue Rolling	0.888292	2.78065	0.281779
4573	15every60	1	3	12.267	Tongue Rolling	1.08874	3.50243	0.35783
4583	15every60	1	3	47.867	Allogroom	1.68004	6.9186	0.764062
4583	15every60	1	3	51.195	Allogroom	1.70923	7.15507	0.797349
4573	15every60	1	3	70.929	Tongue Rolling	1.85082	8.42194	1.00134
4573	15every60	1	3	51.731	Allogroom	1.71375	7.19243	0.802712
4578	15every60	1	5	17.103	Allogroom	1.23307	4.13558	0.426358
4561	15every60	1	5	5.473	Allogroom	0.738225	2.33944	0.236133
4578	15every60	1	5	160.386	Allogroom	2.20517	12.6644
4597	15every60	1	5	25.198	Tongue Rolling	1.40137	5.01976	0.525882
4544	15every60	1	5	19.452	Allogroom	1.28896	4.41044	0.456762
4544	15every60	1	5	117.052	Allogroom	2.06838	10.8191
4544	15every60	1	5	39.165	Allogroom	1.5929	6.25819	0.676182
4597	15every60	1	5	23.877	Tongue Rolling	1.37798	4.88641	0.510531
4597	15every60	1	5	46.598	Tongue Rolling	1.66837	6.82627	0.751352
4578	15every60	1	5	30.704	Allogroom	1.48719	5.54112	0.587296
4597	15every60	1	5	29.271	Tongue Rolling	1.46644	5.41027	0.571658
4561	15every60	1	5	8.723	Tongue Rolling	0.940666	2.95347	0.299819
4597	15every60	1	5	14.697	Tongue Rolling	1.16723	3.83367	0.393439
4578	15every60	1	5	40.074	Allogroom	1.60286	6.3304	0.685474
4578	15every60	1	5	35.113	Allogroom	1.54547	5.92562	0.634236
4578	15every60	1	5	29.043	Allogroom	1.46304	5.38916	0.569149
4578	15every60	1	5	5.845	Allogroom	0.766785	2.41764	0.244184
4564	15every60	16	1	1	Headbutt	0	1	0.100167
4564	15every60	16	1	1	Headbutt	0	1	0.100167
4564	15every60	16	1	1	Headbutt	0	1	0.100167
4621	15every60	16	1	1	Mounting	0	1	0.100167
4588	15every60	16	1	1	Headbutt	0	1	0.100167
4588	15every60	16	1	1	Headbutt	0	1	0.100167
4624	15every60	16	1	1	Headbutt	0	1	0.100167
4539	15every60	16	1	1	Headbutt	0	1	0.100167
4539	15every60	16	1	1	Headbutt	0	1	0.100167
4621	15every60	16	1	1	Headbutt	0	1	0.100167
4588	15every60	16	1	1	Headbutt	0	1	0.100167
4588	15every60	16	1	1	Headbutt	0	1	0.100167
4588	15every60	16	1	1	Headbutt	0	1	0.100167
4588	15every60	16	1	1	Headbutt	0	1	0.100167
4588	15every60	16	1	1	Headbutt	0	1	0.100167
4624	15every60	16	1	1	Mounting	0	1	0.100167
4541	15every60	16	1	1	Headbutt	0	1	0.100167
4541	15every60	16	1	1	Headbutt	0	1	0.100167
4541	15every60	16	1	1	Headbutt	0	1	0.100167
4541	15every60	16	1	1	Headbutt	0	1	0.100167
4541	15every60	16	1	1	Headbutt	0	1	0.100167
4550	15every60	16	3	1	Headbutt	0	1	0.100167
4550	15every60	16	3	1	Headbutt	0	1	0.100167
4550	15every60	16	3	1	Headbutt	0	1	0.100167
4616	15every60	16	3	1	Headbutt	0	1	0.100167
4570	15every60	16	3	1	Headbutt	0	1	0.100167
4570	15every60	16	3	1	Headbutt	0	1	0.100167
4570	15every60	16	3	1	Headbutt	0	1	0.100167
4609	15every60	16	3	1	Headbutt	0	1	0.100167
4609	15every60	16	3	1	Headbutt	0	1	0.100167
4583	15every60	16	3	1	Headbutt	0	1	0.100167
4583	15every60	16	3	1	Headbutt	0	1	0.100167
4583	15every60	16	3	1	Headbutt	0	1	0.100167
4570	15every60	16	3	1	Headbutt	0	1	0.100167
4609	15every60	16	3	1	Headbutt	0	1	0.100167
4609	15every60	16	3	1	Headbutt	0	1	0.100167
4570	15every60	16	3	1	Headbutt	0	1	0.100167
4609	15every60	16	3	1	Mounting	0	1	0.100167
4550	15every60	16	3	1	Headbutt	0	1	0.100167
4570	15every60	16	3	1	Headbutt	0	1	0.100167
4609	15every60	16	3	1	Headbutt	0	1	0.100167
4570	15every60	16	3	1	Headbutt	0	1	0.100167
4550	15every60	16	3	1	Headbutt	0	1	0.100167
4609	15every60	16	3	1	Headbutt	0	1	0.100167
4609	15every60	16	3	1	Headbutt	0	1	0.100167
4609	15every60	16	3	1	Headbutt	0	1	0.100167
4609	15every60	16	3	1	Headbutt	0	1	0.100167
4609	15every60	16	3	1	Headbutt	0	1	0.100167
4609	15every60	16	3	1	Headbutt	0	1	0.100167
4609	15every60	16	3	1	Headbutt	0	1	0.100167
4570	15every60	16	3	1	Headbutt	0	1	0.100167
4609	15every60	16	3	1	Headbutt	0	1	0.100167
4550	15every60	16	3	1	Headbutt	0	1	0.100167
4609	15every60	16	3	1	Headbutt	0	1	0.100167
4609	15every60	16	3	1	Headbutt	0	1	0.100167
4570	15every60	16	3	1	Headbutt	0	1	0.100167
4550	15every60	16	3	1	Headbutt	0	1	0.100167
4583	15every60	16	3	1	Headbutt	0	1	0.100167
4550	15every60	16	3	1	Headbutt	0	1	0.100167
4570	15every60	16	3	1	Headbutt	0	1	0.100167
4583	15every60	16	3	1	Headbutt	0	1	0.100167
4609	15every60	16	3	1	Headbutt	0	1	0.100167
4570	15every60	16	3	1	Headbutt	0	1	0.100167
4609	15every60	16	3	1	Headbutt	0	1	0.100167
4585	15every60	16	3	1	Headbutt	0	1	0.100167
4570	15every60	16	3	1	Headbutt	0	1	0.100167
4550	15every60	16	3	1	Headbutt	0	1	0.100167
4585	15every60	16	3	1	Headbutt	0	1	0.100167
4604	15every60	16	3	1	Headbutt	0	1	0.100167
4585	15every60	16	3	1	Headbutt	0	1	0.100167
4585	15every60	16	3	1	Headbutt	0	1	0.100167
4585	15every60	16	3	1	Headbutt	0	1	0.100167
4585	15every60	16	3	1	Headbutt	0	1	0.100167
4570	15every60	16	3	1	Headbutt	0	1	0.100167
4604	15every60	16	3	1	Headbutt	0	1	0.100167
4570	15every60	16	3	1	Headbutt	0	1	0.100167
4570	15every60	16	3	1	Headbutt	0	1	0.100167
4550	15every60	16	3	1	Headbutt	0	1	0.100167
4585	15every60	16	3	1	Headbutt	0	1	0.100167
4585	15every60	16	3	1	Headbutt	0	1	0.100167
4585	15every60	16	3	1	Headbutt	0	1	0.100167
4585	15every60	16	3	1	Headbutt	0	1	0.100167
4585	15every60	16	3	1	Headbutt	0	1	0.100167
4585	15every60	16	3	1	Headbutt	0	1	0.100167
4550	15every60	16	3	1	Headbutt	0	1	0.100167
4649	15every60	16	5	1	Headbutt	0	1	0.100167
4649	15every60	16	5	1	Headbutt	0	1	0.100167
4617	15every60	16	5	1	Headbutt	0	1	0.100167
4617	15every60	16	5	1	Headbutt	0	1	0.100167
4617	15every60	16	5	1	Headbutt	0	1	0.100167
4617	15every60	16	5	1	Headbutt	0	1	0.100167
4617	15every60	16	5	1	Headbutt	0	1	0.100167
4649	15every60	16	5	1	Headbutt	0	1	0.100167
4649	15every60	16	5	1	Headbutt	0	1	0.100167
4561	15every60	16	5	1	Headbutt	0	1	0.100167
4539	15every60	16	1	35.467	Utilizing Brush	1.54982	5.95542	0.63794
4539	15every60	16	1	30.798	Utilizing Brush	1.48852	5.54959	0.588314
4544	15every60	16	5	5.492	Tongue Rolling	0.739731	2.3435	0.23655
4544	15every60	16	5	18.33	Allogroom	1.26316	4.28135	0.442429
4544	15every60	16	5	73.536	Allogroom	1.8665	8.57531	1.03045
4544	15every60	16	5	86.428	Allogroom	1.93665	9.29667	1.19351
4544	15every60	16	5	39.087	Allogroom	1.59203	6.25196	0.675383
4550	15every60	16	3	25.195	Allogroom	1.40131	5.01946	0.525848
4550	15every60	16	3	7.733	Tongue Rolling	0.888348	2.78083	0.281798
4550	15every60	16	3	5.133	Tongue Rolling	0.710371	2.26561	0.228546
4550	15every60	16	3	18.932	Tongue Rolling	1.2772	4.35109	0.45016
4550	15every60	16	3	39.487	Tongue Rolling	1.59645	6.28387	0.679478
4550	15every60	16	3	4.697	Tongue Rolling	0.671821	2.16726	0.218459
4550	15every60	16	3	14.261	Tongue Rolling	1.15415	3.77637	0.387243
4557	15every60	16	1	27.47	Utilizing Brush	1.43886	5.24118	0.55168
4557	15every60	16	1	53.081	Utilizing Brush	1.72494	7.28567	0.816228
4557	15every60	16	1	181.746	Utilizing Brush	2.25946	13.4813
4558	15every60	16	5	8.963	Allogroom	0.952453	2.99383	0.304046
4564	15every60	16	1	2.377	Tongue Rolling	0.376029	1.54175	0.154793
4564	15every60	16	1	4.908	Tongue Rolling	0.690905	2.2154	0.223393
4564	15every60	16	1	10.061	Tongue Rolling	1.00264	3.17191	0.322766
4564	15every60	16	1	25.199	Tongue Rolling	1.40138	5.01986	0.525894
4564	15every60	16	1	40.392	Tongue Rolling	1.6063	6.35547	0.688717
4564	15every60	16	1	12.001	Bar Licking	1.07922	3.46425	0.353757
4564	15every60	16	1	17.866	Bar Licking	1.25203	4.22682	0.436403
4564	15every60	16	1	161.72	Tongue Rolling	2.20876	12.7169
4564	15every60	16	1	199.259	Tongue Rolling	2.29942	14.1159
4564	15every60	16	1	36.065	Tongue Rolling	1.55709	6.00541	0.644178
4564	15every60	16	1	10.818	Tongue Rolling	1.03415	3.28907	0.335146
4564	15every60	16	1	54.864	Tongue Rolling	1.73929	7.40702	0.834115
4564	15every60	16	1	12.265	Tongue Rolling	1.08867	3.50214	0.3578
4564	15every60	16	1	8.013	Tongue Rolling	0.903795	2.83072	0.286996
4564	15every60	16	1	17.99	Tongue Rolling	1.25503	4.24146	0.438019
4564	15every60	16	1	5.699	Tongue Rolling	0.755799	2.38726	0.241053
4564	15every60	16	1	34.933	Tongue Rolling	1.54324	5.91041	0.632349
4564	15every60	16	1	18.601	Tongue Rolling	1.26954	4.31289	0.445921
4564	15every60	16	1	18.672	Utilizing Brush	1.27119	4.32111	0.446832
4564	15every60	16	1	261.149	Utilizing Brush	2.41689	16.1601
4564	15every60	16	1	119.081	Utilizing Brush	2.07584	10.9124
4570	15every60	16	3	41.59	Allogroom	1.61899	6.44903	0.700896
4570	15every60	16	3	215.313	Allogroom	2.33307	14.6735
4570	15every60	16	3	5.608	Tongue Rolling	0.748808	2.36812	0.239083
4570	15every60	16	3	32.26	Allogroom	1.50866	5.67979	0.604048
4570	15every60	16	3	10.178	Allogroom	1.00766	3.1903	0.324706
4570	15every60	16	3	21.38	Allogroom	1.33001	4.62385	0.480683
4570	15every60	16	3	34.379	Allogroom	1.53629	5.86336	0.626528
4570	15every60	16	3	17.97	Allogroom	1.25455	4.2391	0.437758
4571	15every60	16	5	85.622	Tongue Rolling	1.93259	9.25322	1.18188
4571	15every60	16	5	30.566	Tongue Rolling	1.48524	5.52865	0.585799
4571	15every60	16	5	212.33	Utilizing Brush	2.32701	14.5715
4571	15every60	16	5	39.595	Utilizing Brush	1.59764	6.29246	0.680582
4571	15every60	16	5	45.018	Utilizing Brush	1.65339	6.70955	0.735495
4571	15every60	16	5	80.643	Tongue Rolling	1.90657	8.98014	1.11524
4571	15every60	16	5	22.642	Tongue Rolling	1.35491	4.75836	0.495914
4571	15every60	16	5	94.481	Utilizing Brush	1.97534	9.72013	1.33365
4575	15every60	16	1	79.808	Utilizing Brush	1.90205	8.93353	1.10475
4575	15every60	16	1	5.291	Tongue Rolling	0.723538	2.30022	0.2321
4575	15every60	16	1	30.463	Allogroom	1.48377	5.51933	0.58468
4575	15every60	16	1	16.665	Allogroom	1.22181	4.08228	0.420512
4575	15every60	16	1	28.244	Allogroom	1.45093	5.31451	0.560312
4575	15every60	16	1	88.41	Allogroom	1.9465	9.40266	1.22341
4575	15every60	16	1	71.195	Allogroom	1.85245	8.43771	1.00427
4575	15every60	16	1	73.892	Allogroom	1.8686	8.59605	1.0345
4575	15every60	16	1	10.374	Tongue Rolling	1.01595	3.22087	0.327933
4578	15every60	16	5	133.8	Allogroom	2.12646	11.5672
4578	15every60	16	5	5.314	Bar Licking	0.725422	2.30521	0.232613
4578	15every60	16	5	83.076	Utilizing Brush	1.91948	9.1146	1.14682
4578	15every60	16	5	45.478	Utilizing Brush	1.6578	6.74374	0.740116
4578	15every60	16	5	68.28	Allogroom	1.83429	8.26317	0.972537
4578	15every60	16	5	15.92	Allogroom	1.20194	3.98999	0.410425
4583	15every60	16	3	44.682	Allogroom	1.65013	6.68446	0.732117
4583	15every60	16	3	44.247	Bar Licking	1.64588	6.65184	0.72774
4583	15every60	16	3	165.207	Allogroom	2.21803	12.8533
4583	15every60	16	3	24.85	Tongue Rolling	1.39533	4.98498	0.521865
4583	15every60	16	3	14.7	Allogroom	1.16732	3.83406	0.393481
4583	15every60	16	3	6.819	Tongue Rolling	0.833721	2.61132	0.264195
4583	15every60	16	3	6.004	Tongue Rolling	0.778441	2.45031	0.247551
4583	15every60	16	3	13.812	Tongue Rolling	1.14026	3.71645	0.38078
4583	15every60	16	3	90.98	Tongue Rolling	1.95895	9.53834	1.26575
4583	15every60	16	3	10.998	Tongue Rolling	1.04131	3.31632	0.338033
4585	15every60	16	3	25.6	Tongue Rolling	1.40824	5.05964	0.5305
4585	15every60	16	3	8.469	Tongue Rolling	0.927832	2.91015	0.295288
4585	15every60	16	3	23.01	Tongue Rolling	1.36192	4.79687	0.500298
4588	15every60	16	1	18.399	Tongue Rolling	1.26479	4.28941	0.44332
4604	15every60	16	3	87.73	Utilizing Brush	1.94315	9.36643	1.21292
4604	15every60	16	3	56.036	Utilizing Brush	1.74847	7.48572	0.845906
4604	15every60	16	3	33.787	Utilizing Brush	1.52875	5.81266	0.620283
4604	15every60	16	3	19.29	Utilizing Brush	1.28533	4.39204	0.454712
4604	15every60	16	3	35.126	Utilizing Brush	1.54563	5.92672	0.634372
4604	15every60	16	3	14.725	Utilizing Brush	1.16806	3.83732	0.393834
4604	15every60	16	3	17.065	Utilizing Brush	1.23211	4.13098	0.425853
4604	15every60	16	3	50.213	Utilizing Brush	1.70082	7.08611	0.787528
4604	15every60	16	3	85.19	Utilizing Brush	1.93039	9.22984	1.17576
4604	15every60	16	3	14.659	Utilizing Brush	1.1661	3.82871	0.392902
4604	15every60	16	3	67.764	Utilizing Brush	1.831	8.23189	0.967005
4604	15every60	16	3	26.528	Tongue Rolling	1.4237	5.15053	0.54107
4604	15every60	16	3	7.514	Tongue Rolling	0.875871	2.74117	0.277671
4609	15every60	16	3	128.693	Utilizing Brush	2.10955	11.3443
4609	15every60	16	3	20.244	Allogroom	1.3063	4.49933	0.466691
4609	15every60	16	3	40.112	Tongue Rolling	1.60327	6.3334	0.685862
4616	15every60	16	3	17.464	Allogroom	1.24214	4.179	0.431132
4616	15every60	16	3	143.287	Allogroom	2.15621	11.9703
4617	15every60	16	5	133.562	Utilizing Brush	2.12568	11.5569
4617	15every60	16	5	61.51	Tongue Rolling	1.78895	7.84283	0.90154
4617	15every60	16	5	25.269	Tongue Rolling	1.40259	5.02683	0.526699
4617	15every60	16	5	16.378	Tongue Rolling	1.21426	4.04697	0.416648
4617	15every60	16	5	36.068	Allogroom	1.55712	6.00566	0.644209
4617	15every60	16	5	6.162	Tongue Rolling	0.789722	2.48234	0.250857
4617	15every60	16	5	12.154	Allogroom	1.08472	3.48626	0.356105
4617	15every60	16	5	8.395	Tongue Rolling	0.924021	2.89741	0.293956
4617	15every60	16	5	38.97	Utilizing Brush	1.59073	6.2426	0.674183
4617	15every60	16	5	11.056	Tongue Rolling	1.0436	3.32506	0.338959
4617	15every60	16	5	29.747	Tongue Rolling	1.47344	5.45408	0.576876
4617	15every60	16	5	16.107	Tongue Rolling	1.20701	4.01335	0.412974
4621	15every60	16	1	31.192	Allogroom	1.49404	5.58498	0.592574
4621	15every60	16	1	12.006	Allogroom	1.0794	3.46497	0.353834
4621	15every60	16	1	8.805	Allogroom	0.944729	2.96732	0.301269
4621	15every60	16	1	40.429	Utilizing Brush	1.60669	6.35838	0.689094
4621	15every60	16	1	7.732	Utilizing Brush	0.888292	2.78065	0.281779
4624	15every60	16	1	14.669	Tongue Rolling	1.1664	3.83001	0.393043
4632	15every60	16	3	146.007	Utilizing Brush	2.16437	12.0833
4632	15every60	16	3	113.079	Utilizing Brush	2.05338	10.6339
4632	15every60	16	3	164.043	Utilizing Brush	2.21496	12.8079
4557	15every60	16	1	1	Headbutt	0	1	0.100167
4539	15every60	16	1	1	Headbutt	0	1	0.100167
4539	15every60	16	1	1	Headbutt	0	1	0.100167
4557	15every60	16	1	1	Headbutt	0	1	0.100167
4557	15every60	16	1	1	Headbutt	0	1	0.100167
4541	15every60	16	1	1	Headbutt	0	1	0.100167
4557	15every60	16	1	1	Headbutt	0	1	0.100167
4557	15every60	16	1	1	Headbutt	0	1	0.100167
4539	15every60	16	1	1	Headbutt	0	1	0.100167
4601	15every60	16	1	1	Headbutt	0	1	0.100167
4539	15every60	16	1	1	Headbutt	0	1	0.100167
4601	15every60	16	1	1	Headbutt	0	1	0.100167
4616	15every60	16	3	1	Headbutt	0	1	0.100167
4616	15every60	16	3	1	Headbutt	0	1	0.100167
4616	15every60	16	3	1	Headbutt	0	1	0.100167
4632	15every60	16	3	1	Headbutt	0	1	0.100167
4616	15every60	16	3	1	Headbutt	0	1	0.100167
4616	15every60	16	3	1	Headbutt	0	1	0.100167
4632	15every60	16	3	1	Headbutt	0	1	0.100167
4632	15every60	16	3	1	Headbutt	0	1	0.100167
4616	15every60	16	3	1	Headbutt	0	1	0.100167
4632	15every60	16	3	1	Headbutt	0	1	0.100167
4632	15every60	16	3	1	Headbutt	0	1	0.100167
4616	15every60	16	3	1	Headbutt	0	1	0.100167
4632	15every60	16	3	1	Headbutt	0	1	0.100167
4616	15every60	16	3	1	Headbutt	0	1	0.100167
4616	15every60	16	3	1	Headbutt	0	1	0.100167
4585	15every60	16	3	1	Headbutt	0	1	0.100167
4616	15every60	16	3	1	Headbutt	0	1	0.100167
4632	15every60	16	3	1	Headbutt	0	1	0.100167
4616	15every60	16	3	1	Headbutt	0	1	0.100167
4570	15every60	16	3	1	Headbutt	0	1	0.100167
4616	15every60	16	3	1	Headbutt	0	1	0.100167
4616	15every60	16	3	1	Headbutt	0	1	0.100167
4550	15every60	16	3	1	Headbutt	0	1	0.100167
4585	15every60	16	3	1	Headbutt	0	1	0.100167
4550	15every60	16	3	1	Headbutt	0	1	0.100167
4585	15every60	16	3	1	Headbutt	0	1	0.100167
4570	15every60	16	3	1	Headbutt	0	1	0.100167
4585	15every60	16	3	1	Headbutt	0	1	0.100167
4585	15every60	16	3	1	Headbutt	0	1	0.100167
4616	15every60	16	3	1	Headbutt	0	1	0.100167
4604	15every60	16	3	1	Headbutt	0	1	0.100167
4604	15every60	16	3	1	Headbutt	0	1	0.100167
4585	15every60	16	3	1	Headbutt	0	1	0.100167
4604	15every60	16	3	1	Headbutt	0	1	0.100167
4570	15every60	16	3	1	Headbutt	0	1	0.100167
4583	15every60	16	3	1	Headbutt	0	1	0.100167
4609	15every60	16	3	1	Headbutt	0	1	0.100167
4570	15every60	16	3	1	Headbutt	0	1	0.100167
4609	15every60	16	3	1	Mounting	0	1	0.100167
4570	15every60	16	3	1	Headbutt	0	1	0.100167
4570	15every60	16	3	1	Headbutt	0	1	0.100167
4550	15every60	16	3	1	Headbutt	0	1	0.100167
4609	15every60	16	3	1	Headbutt	0	1	0.100167
4609	15every60	16	3	1	Headbutt	0	1	0.100167
4609	15every60	16	3	1	Headbutt	0	1	0.100167
4609	15every60	16	3	1	Headbutt	0	1	0.100167
4609	15every60	16	3	1	Headbutt	0	1	0.100167
4609	15every60	16	3	1	Headbutt	0	1	0.100167
4550	15every60	16	3	1	Headbutt	0	1	0.100167
4570	15every60	16	3	1	Headbutt	0	1	0.100167
4570	15every60	16	3	1	Headbutt	0	1	0.100167
4604	15every60	16	3	1	Headbutt	0	1	0.100167
4570	15every60	16	3	1	Headbutt	0	1	0.100167
4583	15every60	16	3	1	Headbutt	0	1	0.100167
4604	15every60	16	3	1	Headbutt	0	1	0.100167
4604	15every60	16	3	1	Headbutt	0	1	0.100167
4570	15every60	16	3	1	Headbutt	0	1	0.100167
4609	15every60	16	3	1	Headbutt	0	1	0.100167
4570	15every60	16	3	1	Headbutt	0	1	0.100167
4550	15every60	16	3	1	Headbutt	0	1	0.100167
4609	15every60	16	3	1	Headbutt	0	1	0.100167
4609	15every60	16	3	1	Headbutt	0	1	0.100167
4550	15every60	16	3	1	Headbutt	0	1	0.100167
4570	15every60	16	3	1	Headbutt	0	1	0.100167
4609	15every60	16	3	1	Headbutt	0	1	0.100167
4609	15every60	16	3	1	Headbutt	0	1	0.100167
4550	15every60	16	3	1	Headbutt	0	1	0.100167
4609	15every60	16	3	1	Headbutt	0	1	0.100167
4570	15every60	16	3	1	Headbutt	0	1	0.100167
4550	15every60	16	3	1	Headbutt	0	1	0.100167
4550	15every60	16	3	1	Headbutt	0	1	0.100167
4597	15every60	16	5	1	Headbutt	0	1	0.100167
4597	15every60	16	5	1	Headbutt	0	1	0.100167
4558	15every60	16	5	1	Headbutt	0	1	0.100167
4571	15every60	16	5	1	Headbutt	0	1	0.100167
4597	15every60	16	5	1	Headbutt	0	1	0.100167
4561	15every60	16	5	1	Headbutt	0	1	0.100167
4558	15every60	16	5	1	Headbutt	0	1	0.100167
4561	15every60	16	5	1	Headbutt	0	1	0.100167
4576	15every60	16	5	1	Headbutt	0	1	0.100167
4597	15every60	16	5	1	Headbutt	0	1	0.100167
4576	15every60	16	5	1	Headbutt	0	1	0.100167
4578	15every60	16	5	1	Headbutt	0	1	0.100167
4597	15every60	16	5	1	Headbutt	0	1	0.100167
4649	15every60	16	5	1	Headbutt	0	1	0.100167
4597	15every60	16	5	1	Headbutt	0	1	0.100167
4578	15every60	16	5	1	Headbutt	0	1	0.100167
4578	15every60	16	5	1	Headbutt	0	1	0.100167
4578	15every60	16	5	1	Headbutt	0	1	0.100167
4571	15every60	16	5	1	Headbutt	0	1	0.100167
4649	15every60	16	5	1	Headbutt	0	1	0.100167
4597	15every60	16	5	1	Headbutt	0	1	0.100167
4597	15every60	16	5	1	Headbutt	0	1	0.100167
4649	15every60	16	5	1	Headbutt	0	1	0.100167
4597	15every60	16	5	1	Headbutt	0	1	0.100167
4597	15every60	16	5	1	Headbutt	0	1	0.100167
4544	15every60	16	5	1	Headbutt	0	1	0.100167
4617	15every60	16	5	1	Headbutt	0	1	0.100167
4544	15every60	16	5	1	Headbutt	0	1	0.100167
4544	15every60	16	5	1	Headbutt	0	1	0.100167
4649	15every60	16	5	1	Headbutt	0	1	0.100167
4617	15every60	16	5	1	Headbutt	0	1	0.100167
4597	15every60	16	5	1	Headbutt	0	1	0.100167
4617	15every60	16	5	1	Headbutt	0	1	0.100167
4649	15every60	16	5	1	Headbutt	0	1	0.100167
4649	15every60	16	5	1	Headbutt	0	1	0.100167
4649	15every60	16	5	1	Headbutt	0	1	0.100167
4576	15every60	16	5	1	Headbutt	0	1	0.100167
4597	15every60	16	5	1	Headbutt	0	1	0.100167
4617	15every60	16	5	1	Headbutt	0	1	0.100167
4649	15every60	16	5	1	Headbutt	0	1	0.100167
[truncated: 13,238 more rows]
